# Supplementary material for: ﻿Morphological and phylogenetic analyses reveal two new species and a new record of Phyllosticta (Botryosphaeriales, Phyllostictaceae) from Hainan, China
Source: MycoKeys. 2022 Jul 4;91:1–23. doi: 10.3897/mycokeys.91.84803 (PMC9849093; doi:10.3897/mycokeys.91.84803)
Supplement: XML Treatment for Phyllosticta pterospermi [file mycokeys.91.84803-treatment2.xml]

<!DOCTYPE tp:taxon-treatment
  PUBLIC "-//TaxonX//DTD Taxonomic Treatment Publishing DTD v0 20100105//EN" "tax-treatment-NSO.dtd">
<tp:taxon-treatment xmlns:tp="http://www.plazi.org/taxpub"><tp:treatment-meta><kwd-group><label>Taxon classification</label><kwd>
                <named-content content-type="kingdom">Fungi</named-content>
              </kwd><kwd>
                <named-content content-type="order">Botryosphaeriales</named-content>
              </kwd><kwd>
                <named-content content-type="family">Botryosphaeriales</named-content>
              </kwd></kwd-group><mixed-citation publication-type="journal"><person-group><name><surname>Zhang</surname><given-names>Zhaoxue</given-names></name><name><surname>Liu</surname><given-names>Xiaoyong</given-names></name><name><surname>Zhang</surname><given-names>Xiuguo</given-names></name><name><surname>Meng</surname><given-names>Zhe</given-names></name></person-group><article-title>﻿Morphological and phylogenetic analyses reveal two new species and a new record of <italic><tp:taxon-name><tp:taxon-name-part taxon-name-part-type="genus" reg="Phyllosticta">Phyllosticta</tp:taxon-name-part></tp:taxon-name></italic> (<tp:taxon-name><tp:taxon-name-part taxon-name-part-type="order">Botryosphaeriales</tp:taxon-name-part></tp:taxon-name>, <tp:taxon-name><tp:taxon-name-part taxon-name-part-type="family">Phyllostictaceae</tp:taxon-name-part></tp:taxon-name>) from Hainan, China</article-title><source>MycoKeys</source><day>04</day><month>07</month><year>2022</year><volume>91</volume><fpage>1</fpage><lpage>23</lpage><pub-id pub-id-type="doi">10.3897/mycokeys.91.84803</pub-id></mixed-citation></tp:treatment-meta><tp:nomenclature><label>﻿</label><tp:taxon-name>
              <object-id xmlns:xlink="http://www.w3.org/1999/xlink" content-type="arpha" xlink:type="simple">38604F69-9BB1-52E0-B304-8DE69A1F8755</object-id>
              <tp:taxon-name-part taxon-name-part-type="genus" reg="Phyllosticta">Phyllosticta</tp:taxon-name-part>
              <tp:taxon-name-part taxon-name-part-type="species" reg="pterospermi">pterospermi</tp:taxon-name-part>
              <object-id xmlns:xlink="http://www.w3.org/1999/xlink" content-type="mycobank" xlink:type="simple">843233</object-id>
            </tp:taxon-name><tp:taxon-authority>Z.X. Zhang, X.Y. Liu, Z. Meng &amp; X.G. Zhang</tp:taxon-authority><tp:taxon-status xmlns:xlink="http://www.w3.org/1999/xlink" xlink:type="simple">sp. nov.</tp:taxon-status><xref ref-type="fig" rid="F3">Fig. 3</xref></tp:nomenclature><tp:treatment-sec sec-type="material" id="SECID0ENACI"><title>Type.</title><p>China, Hainan Province: Bawangling National Forest Park, on diseased leaves of <italic><tp:taxon-name><tp:taxon-name-part taxon-name-part-type="genus" reg="Pterospermum">Pterospermum</tp:taxon-name-part><tp:taxon-name-part taxon-name-part-type="species" reg="heterophyllum">heterophyllum</tp:taxon-name-part></tp:taxon-name></italic>, 19 May 2021, Z.X. Zhang (holotype, <named-content xmlns:xlink="http://www.w3.org/1999/xlink" content-type="dwc:institutional_code" xlink:title="Herbarium of Plant Pathology, Shandong Agricultural University" xlink:href="http://grbio.org/institution/shandong-agricultural-university" xlink:type="simple">HSAUP</named-content>210104; ex-holotype living culture <named-content xmlns:xlink="http://www.w3.org/1999/xlink" content-type="dwc:institutional_code" xlink:title="Shandong Agricultural University Culture Collection" xlink:href="http://grbio.org/institution/shandong-agricultural-university" xlink:type="simple">SAUCC</named-content>210104).</p></tp:treatment-sec><tp:treatment-sec sec-type="etymology" id="SECID0E5ACI"><title>Etymology.</title><p>The specific epithet “<italic>pterospermi</italic>” refers to the genus name of the host plant <italic><tp:taxon-name><tp:taxon-name-part taxon-name-part-type="genus" reg="Pterospermum">Pterospermum</tp:taxon-name-part><tp:taxon-name-part taxon-name-part-type="species" reg="heterophyllum">heterophyllum</tp:taxon-name-part></tp:taxon-name></italic>.</p></tp:treatment-sec><tp:treatment-sec sec-type="description" id="SECID0ERBCI"><title>Description.</title><p>Leaf endogenic and associated with leaf spots. Asexual morph: Conidiomata pycnidial, mostly aggregated in clusters, black, erumpent. On MEA, pycnidia exudes yellow conidial masses, within 15 days or longer. Pycnidial walls multilayered, textura angularis, brown, up to 30 μm thick; inner walls of hyaline. Conidiophores indistinct, often reduced to conidiogenous cells. Conidiogenous cells, cylindrical, hyaline, smooth, 7.5–11.0 × 2.5–4.5 μm. Conidia 8.0–12.0 × 4.5–8.5 μm, mean ± SD = 9.8 ± 0.9 × 7.3 ± 0.7 μm, hyaline, aseptate, thin and smooth-walled, coarsely guttulate or with a single large central guttule, obovoid, ellipsoidal to subglobose, enclosed in a thin mucoid sheath, 1.0–2.0 μm thick and bearing a hyaline, apical mucoid appendage, 4.0–6.8 × 1.5–3.0 μm, flexible, unbranched, tapering towards an acutely rounded tip.</p><fig id="F3" position="float" orientation="portrait"><object-id xmlns:xlink="http://www.w3.org/1999/xlink" content-type="doi" xlink:type="simple">10.3897/mycokeys.91.84803.figure3</object-id><object-id xmlns:xlink="http://www.w3.org/1999/xlink" content-type="arpha" xlink:type="simple">ECF5973B-40A0-5631-A5D9-DA46457F8603</object-id><label>Figure 3.</label><caption><p><italic><tp:taxon-name><tp:taxon-name-part taxon-name-part-type="genus" reg="Phyllosticta">Phyllosticta</tp:taxon-name-part><tp:taxon-name-part taxon-name-part-type="species" reg="pterospermi">pterospermi</tp:taxon-name-part></tp:taxon-name></italic> (holotype <named-content xmlns:xlink="http://www.w3.org/1999/xlink" content-type="dwc:institutional_code" xlink:title="Shandong Agricultural University Culture Collection" xlink:href="http://grbio.org/institution/shandong-agricultural-university" xlink:type="simple">SAUCC</named-content>210104) <bold>a</bold> diseased leaf of <italic><tp:taxon-name><tp:taxon-name-part taxon-name-part-type="genus" reg="Pterospermum">Pterospermum</tp:taxon-name-part><tp:taxon-name-part taxon-name-part-type="species" reg="heterophyllum">heterophyllum</tp:taxon-name-part></tp:taxon-name></italic><bold>b, c</bold> colonies (left-above, right-reverse) after 15 days on <abbrev xmlns:xlink="http://www.w3.org/1999/xlink" xlink:title="potato dextrose agar" id="ABBRID0EYCCI" xlink:type="simple">PDA</abbrev> (<bold>b</bold>) and MEA (<bold>c</bold>) <bold>d</bold> conidiomata <bold>e–h</bold> conidiogenous cells with conidia <bold>i–j</bold> conidia. Scale bars: 10 μm (<bold>e–j</bold>).</p></caption><graphic xmlns:xlink="http://www.w3.org/1999/xlink" xlink:href="mycokeys-91-001-g003.jpg" position="float" orientation="portrait" xlink:type="simple" id="oo_710627.jpg"><uri content-type="original_file" xlink:type="simple">https://binary.pensoft.net/fig/710627</uri></graphic></fig></tp:treatment-sec><tp:treatment-sec sec-type="description" id="SECID0ENDCI"><title>Culture characteristics.</title><p>Colonies on <abbrev xmlns:xlink="http://www.w3.org/1999/xlink" xlink:title="potato dextrose agar" id="ABBRID0ETDCI" xlink:type="simple">PDA</abbrev> 80–90 mm in diameter after 14 days at 25 °C in darkness, with a growth rate of 5.7–6.5 mm/day, undulate at edge, grey white to greyish-green in obverse and reverse. Colonies on MEA 82–86 mm in diameter after 14 days at 25 °C in darkness, with a growth rate of 5.8–6.2 mm/day, undulate at edge, grey white to yellow in obverse and reverse, with moderate aerial mycelia on the surface, with black, gregarious conidiomata.</p></tp:treatment-sec><tp:treatment-sec sec-type="Additional specimen examined" id="SECID0EXDCI"><title>Additional specimen examined.</title><p>China, Hainan Province: Bawangling National Forest Park, on diseased leaves of <italic><tp:taxon-name><tp:taxon-name-part taxon-name-part-type="genus" reg="Pterospermum">Pterospermum</tp:taxon-name-part><tp:taxon-name-part taxon-name-part-type="species" reg="heterophyllum">heterophyllum</tp:taxon-name-part></tp:taxon-name></italic>. 19 May 2021, Z.X. Zhang, paratype <named-content xmlns:xlink="http://www.w3.org/1999/xlink" content-type="dwc:institutional_code" xlink:title="Herbarium of Plant Pathology, Shandong Agricultural University" xlink:href="http://grbio.org/institution/shandong-agricultural-university" xlink:type="simple">HSAUP</named-content>210106, ex-paratype living culture <named-content xmlns:xlink="http://www.w3.org/1999/xlink" content-type="dwc:institutional_code" xlink:title="Shandong Agricultural University Culture Collection" xlink:href="http://grbio.org/institution/shandong-agricultural-university" xlink:type="simple">SAUCC</named-content>210106.</p></tp:treatment-sec><tp:treatment-sec sec-type="notes" id="SECID0EIECI"><title>Notes.</title><p>Two isolates from leaf spots of <italic><tp:taxon-name><tp:taxon-name-part taxon-name-part-type="genus" reg="Pterospermum">Pterospermum</tp:taxon-name-part><tp:taxon-name-part taxon-name-part-type="species" reg="heterophyllum">heterophyllum</tp:taxon-name-part></tp:taxon-name></italic> phylogenetically clustered into a well-supported clade (1.00/100), which is closely related to <italic><tp:taxon-name><tp:taxon-name-part taxon-name-part-type="genus" reg="Phyllosticta">P.</tp:taxon-name-part><tp:taxon-name-part taxon-name-part-type="species" reg="ardisiicola">ardisiicola</tp:taxon-name-part></tp:taxon-name></italic> (0.90/62) and <italic><tp:taxon-name><tp:taxon-name-part taxon-name-part-type="genus" reg="Phyllosticta">P.</tp:taxon-name-part><tp:taxon-name-part taxon-name-part-type="species" reg="mangiferae">mangiferae</tp:taxon-name-part></tp:taxon-name></italic> (0.99/91; Fig. <xref ref-type="fig" rid="F1">1</xref>). However, <italic><tp:taxon-name><tp:taxon-name-part taxon-name-part-type="genus" reg="Phyllosticta">P.</tp:taxon-name-part><tp:taxon-name-part taxon-name-part-type="species" reg="pterospermi">pterospermi</tp:taxon-name-part></tp:taxon-name></italic> differs from <italic><tp:taxon-name><tp:taxon-name-part taxon-name-part-type="genus" reg="Phyllosticta">P.</tp:taxon-name-part><tp:taxon-name-part taxon-name-part-type="species" reg="ardisiicola">ardisiicola</tp:taxon-name-part></tp:taxon-name></italic> by 30 nucleotides (13/603 in <abbrev xmlns:xlink="http://www.w3.org/1999/xlink" xlink:title="internal transcribed spacer" id="ABBRID0EJGCI" xlink:type="simple">ITS</abbrev>, 3/553 in LSU and 14/248 <abbrev xmlns:xlink="http://www.w3.org/1999/xlink" xlink:title="actin" id="ABBRID0ENGCI" xlink:type="simple">ACT</abbrev>) and from <italic><tp:taxon-name><tp:taxon-name-part taxon-name-part-type="genus" reg="Phyllosticta">P.</tp:taxon-name-part><tp:taxon-name-part taxon-name-part-type="species" reg="mangiferae">mangiferae</tp:taxon-name-part></tp:taxon-name></italic> by 29 nucleotides (7/567 in <abbrev xmlns:xlink="http://www.w3.org/1999/xlink" xlink:title="internal transcribed spacer" id="ABBRID0E3GCI" xlink:type="simple">ITS</abbrev>, 2/763 in LSU, 3/215 in <italic>tef1</italic>, 3/226 in <abbrev xmlns:xlink="http://www.w3.org/1999/xlink" xlink:title="actin" id="ABBRID0ECHCI" xlink:type="simple">ACT</abbrev> and 14/643 in <abbrev xmlns:xlink="http://www.w3.org/1999/xlink" xlink:title="glycerol-3-phosphate dehydrogenase" id="ABBRID0EGHCI" xlink:type="simple">GPDH</abbrev>). In morphology, they are distinguished by hosts and conidial size (8.0–12.0 × 4.5–8.5 μm in <italic><tp:taxon-name><tp:taxon-name-part taxon-name-part-type="genus" reg="Phyllosticta">P.</tp:taxon-name-part><tp:taxon-name-part taxon-name-part-type="species" reg="pterospermi">pterospermi</tp:taxon-name-part></tp:taxon-name></italic> vs. 7.0–11.0 × 5.0–7.5 μm in <italic><tp:taxon-name><tp:taxon-name-part taxon-name-part-type="genus" reg="Phyllosticta">P.</tp:taxon-name-part><tp:taxon-name-part taxon-name-part-type="species" reg="ardisiicola">ardisiicola</tp:taxon-name-part></tp:taxon-name></italic> vs. 10.0–12.0 × 6.0–7.0 μm in <italic><tp:taxon-name><tp:taxon-name-part taxon-name-part-type="genus" reg="Phyllosticta">P.</tp:taxon-name-part><tp:taxon-name-part taxon-name-part-type="species" reg="mangiferae">mangiferae</tp:taxon-name-part></tp:taxon-name></italic>). Furthermore, <italic><tp:taxon-name><tp:taxon-name-part taxon-name-part-type="genus" reg="Phyllosticta">P.</tp:taxon-name-part><tp:taxon-name-part taxon-name-part-type="species" reg="pterospermi">pterospermi</tp:taxon-name-part></tp:taxon-name></italic> differs from <italic><tp:taxon-name><tp:taxon-name-part taxon-name-part-type="genus" reg="Phyllosticta">P.</tp:taxon-name-part><tp:taxon-name-part taxon-name-part-type="species" reg="ardisiicola">ardisiicola</tp:taxon-name-part></tp:taxon-name></italic> and <italic><tp:taxon-name><tp:taxon-name-part taxon-name-part-type="genus" reg="Phyllosticta">P.</tp:taxon-name-part><tp:taxon-name-part taxon-name-part-type="species" reg="mangiferae">mangiferae</tp:taxon-name-part></tp:taxon-name></italic> by wider conidiogenous cells (7.5–11.0 × 2.5–4.5 μm vs. 5.0–12.5 × 1.2–2.5 μm) and from <italic><tp:taxon-name><tp:taxon-name-part taxon-name-part-type="genus" reg="Phyllosticta">P.</tp:taxon-name-part><tp:taxon-name-part taxon-name-part-type="species" reg="mangiferae">mangiferae</tp:taxon-name-part></tp:taxon-name></italic> in having longer conidiogenous cells (7.5–11.0 × 2.5–4.5 μm vs. 6.0–10.0 × 3.0–4.0 μm) (<xref ref-type="bibr" rid="B32">Motohashi et al. 2008</xref>; <xref ref-type="bibr" rid="B16">Glienke et al. 2011</xref>). Therefore, we establish this strain as <italic><tp:taxon-name><tp:taxon-name-part taxon-name-part-type="genus" reg="Phyllosticta">P.</tp:taxon-name-part><tp:taxon-name-part taxon-name-part-type="species" reg="pterospermi">pterospermi</tp:taxon-name-part></tp:taxon-name></italic> sp. nov. (<xref ref-type="bibr" rid="B23">Jeewon and Hyde 2016</xref>).</p></tp:treatment-sec><tp:treatment-sec><!--Section generated to contain objects referenced in tp:taxon-treatment.--><fig id="F1" position="float" orientation="portrait"><object-id xmlns:xlink="http://www.w3.org/1999/xlink" content-type="doi" xlink:type="simple">10.3897/mycokeys.91.84803.figure1</object-id><object-id xmlns:xlink="http://www.w3.org/1999/xlink" content-type="arpha" xlink:type="simple">A6FFED20-DAB0-51DD-8923-56F7687258C0</object-id><label>Figure 1.</label><caption><p>Phylogram of the <italic><tp:taxon-name><tp:taxon-name-part taxon-name-part-type="genus" reg="Phyllosticta">Phyllosticta</tp:taxon-name-part><tp:taxon-name-part taxon-name-part-type="species" reg="capitalensis">capitalensis</tp:taxon-name-part></tp:taxon-name></italic> species complex, based on a concatenated <abbrev xmlns:xlink="http://www.w3.org/1999/xlink" xlink:title="internal transcribed spacer" id="ABBRID0E3UBI" xlink:type="simple">ITS</abbrev>, LSU, <italic>tef1</italic>, <abbrev xmlns:xlink="http://www.w3.org/1999/xlink" xlink:title="actin" id="ABBRID0ECVBI" xlink:type="simple">ACT</abbrev> and <abbrev xmlns:xlink="http://www.w3.org/1999/xlink" xlink:title="glycerol-3-phosphate dehydrogenase" id="ABBRID0EGVBI" xlink:type="simple">GPDH</abbrev> sequence alignment, with <italic><tp:taxon-name><tp:taxon-name-part taxon-name-part-type="genus" reg="Phyllosticta">Phyllosticta</tp:taxon-name-part><tp:taxon-name-part taxon-name-part-type="species" reg="hubeiensis">hubeiensis</tp:taxon-name-part></tp:taxon-name></italic> (CGMCC 3.14986, CGMCC 3.14987) of the <italic><tp:taxon-name><tp:taxon-name-part taxon-name-part-type="genus" reg="Phyllosticta">P.</tp:taxon-name-part><tp:taxon-name-part taxon-name-part-type="species" reg="cruenta">cruenta</tp:taxon-name-part></tp:taxon-name></italic> species complex serving as outgroup. Bayesian Inference posterior probabilities and Maximum Likelihood bootstrap support values above 0.70 and 70% are shown at the first and second position, respectively. Ex-type cultures are indicated in bold face. Strains obtained in the current study are in red. Some branches are shortened for layout purposes – these are indicated by two diagonal lines with the number of times. The bar at the left-bottom represents substitutions per site.</p></caption><graphic xmlns:xlink="http://www.w3.org/1999/xlink" xlink:href="mycokeys-91-001-g001.jpg" position="float" orientation="portrait" xlink:type="simple" id="oo_710625.jpg"><uri content-type="original_file" xlink:type="simple">https://binary.pensoft.net/fig/710625</uri></graphic></fig></tp:treatment-sec><ref-list><ref id="B32"><mixed-citation xmlns:xlink="http://www.w3.org/1999/xlink" xlink:type="simple"><person-group><name name-style="western"><surname>Motohashi</surname><given-names>K</given-names></name><name name-style="western"><surname>Anzai</surname><given-names>K</given-names></name><name name-style="western"><surname>Nakashima</surname><given-names>C</given-names></name></person-group> (<year>2008</year>) <article-title>Four new species of <italic><tp:taxon-name><tp:taxon-name-part taxon-name-part-type="genus">Phyllosticta</tp:taxon-name-part></tp:taxon-name></italic>, one new species of <italic><tp:taxon-name><tp:taxon-name-part taxon-name-part-type="genus">Pseudocercospora</tp:taxon-name-part></tp:taxon-name></italic>, and one new combination in <italic><tp:taxon-name><tp:taxon-name-part taxon-name-part-type="genus">Passalora</tp:taxon-name-part></tp:taxon-name></italic> from Japan.</article-title><source>Mycoscience</source><volume>49</volume>(<issue>2</issue>): <fpage>138</fpage>–<lpage>146</lpage>. <ext-link xlink:type="simple" ext-link-type="doi" xlink:href="10.1007/S10267-007-0395-Z">https://doi.org/10.1007/S10267-007-0395-Z</ext-link></mixed-citation></ref><ref id="B16"><mixed-citation xmlns:xlink="http://www.w3.org/1999/xlink" xlink:type="simple"><person-group><name name-style="western"><surname>Glienke</surname><given-names>C</given-names></name><name name-style="western"><surname>Pereira</surname><given-names>OL</given-names></name><name name-style="western"><surname>Stringari</surname><given-names>D</given-names></name><name name-style="western"><surname>Fabris</surname><given-names>J</given-names></name><name name-style="western"><surname>Kava-Cordeiro</surname><given-names>V</given-names></name><name name-style="western"><surname>Galli-Terasawa</surname><given-names>L</given-names></name><name name-style="western"><surname>Cunnington</surname><given-names>J</given-names></name><name name-style="western"><surname>Shivas</surname><given-names>RG</given-names></name><name name-style="western"><surname>Groenewald</surname><given-names>JZ</given-names></name><name name-style="western"><surname>Crous</surname><given-names>PW</given-names></name></person-group> (<year>2011</year>) <article-title>Endophytic and pathogenic <italic><tp:taxon-name><tp:taxon-name-part taxon-name-part-type="genus">Phyllosticta</tp:taxon-name-part></tp:taxon-name></italic> species, with reference to those associated with citrus black spot.</article-title><source>Persoonia</source><volume>26</volume>(<issue>1</issue>): <fpage>47</fpage>–<lpage>56</lpage>. <ext-link xlink:type="simple" ext-link-type="doi" xlink:href="10.3767/003158511X569169">https://doi.org/10.3767/003158511X569169</ext-link></mixed-citation></ref><ref id="B23"><mixed-citation xmlns:xlink="http://www.w3.org/1999/xlink" xlink:type="simple"><person-group><name name-style="western"><surname>Jeewon</surname><given-names>R</given-names></name><name name-style="western"><surname>Hyde</surname><given-names>KD</given-names></name></person-group> (<year>2016</year>) <article-title>Establishing species boundaries and new taxa among fungi: Recommendations to resolve taxonomic ambiguities.</article-title><source>Mycosphere</source><volume>7</volume>(<issue>11</issue>): <fpage>1669</fpage>–<lpage>1677</lpage>. <ext-link xlink:type="simple" ext-link-type="doi" xlink:href="10.5943/mycosphere/7/11/4">https://doi.org/10.5943/mycosphere/7/11/4</ext-link></mixed-citation></ref></ref-list></tp:taxon-treatment>
