# Supplementary material for: ﻿Morphological and phylogenetic analyses reveal two new species and a new record of Phyllosticta (Botryosphaeriales, Phyllostictaceae) from Hainan, China
Source: MycoKeys. 2022 Jul 4;91:1–23. doi: 10.3897/mycokeys.91.84803 (PMC9849093; doi:10.3897/mycokeys.91.84803)
Supplement: XML Treatment for Phyllosticta capitalensis [file mycokeys.91.84803-treatment3.xml]

<!DOCTYPE tp:taxon-treatment
  PUBLIC "-//TaxonX//DTD Taxonomic Treatment Publishing DTD v0 20100105//EN" "tax-treatment-NSO.dtd">
<tp:taxon-treatment xmlns:tp="http://www.plazi.org/taxpub"><tp:treatment-meta><kwd-group><label>Taxon classification</label><kwd>
                <named-content content-type="kingdom">Fungi</named-content>
              </kwd><kwd>
                <named-content content-type="order">Botryosphaeriales</named-content>
              </kwd><kwd>
                <named-content content-type="family">Botryosphaeriales</named-content>
              </kwd></kwd-group><mixed-citation publication-type="journal"><person-group><name><surname>Zhang</surname><given-names>Zhaoxue</given-names></name><name><surname>Liu</surname><given-names>Xiaoyong</given-names></name><name><surname>Zhang</surname><given-names>Xiuguo</given-names></name><name><surname>Meng</surname><given-names>Zhe</given-names></name></person-group><article-title>﻿Morphological and phylogenetic analyses reveal two new species and a new record of <italic><tp:taxon-name><tp:taxon-name-part taxon-name-part-type="genus" reg="Phyllosticta">Phyllosticta</tp:taxon-name-part></tp:taxon-name></italic> (<tp:taxon-name><tp:taxon-name-part taxon-name-part-type="order">Botryosphaeriales</tp:taxon-name-part></tp:taxon-name>, <tp:taxon-name><tp:taxon-name-part taxon-name-part-type="family">Phyllostictaceae</tp:taxon-name-part></tp:taxon-name>) from Hainan, China</article-title><source>MycoKeys</source><day>04</day><month>07</month><year>2022</year><volume>91</volume><fpage>1</fpage><lpage>23</lpage><pub-id pub-id-type="doi">10.3897/mycokeys.91.84803</pub-id></mixed-citation></tp:treatment-meta><tp:nomenclature><label>﻿</label><tp:taxon-name>
              <object-id xmlns:xlink="http://www.w3.org/1999/xlink" content-type="arpha" xlink:type="simple">1AD5AD6B-00B6-58A2-A45B-892AFC4C2BE8</object-id>
              <tp:taxon-name-part taxon-name-part-type="genus" reg="Phyllosticta">Phyllosticta</tp:taxon-name-part>
              <tp:taxon-name-part taxon-name-part-type="species" reg="capitalensis">capitalensis</tp:taxon-name-part>
            </tp:taxon-name><tp:taxon-authority>Henn., Hedwigia 48: 13. 1908</tp:taxon-authority><xref ref-type="fig" rid="F4">Fig. 4</xref></tp:nomenclature><tp:treatment-sec sec-type="description" id="SECID0EXLCI"><title>Description.</title><p>Leaf endogenic and associated with leaf spots. Asexual morph: Conidiomata pycnidial, mostly aggregated in clusters, black, erumpent. In MEA, cultures exuded colourless to opaque conidial masses, appeared on pycnidia after 10 days or longer. Pycnidial walls of multilayered, textura angularis, brown to dark brown, up to 35 μm thick; inner walls hyaline. Conidiophores subcylindrical to ampulliform, frequently reduced to conidiogenous cells or branching from a basal supporting cell, coated in mucoid layer, 8.0–14.0 × 3.0–5.0 μm. Conidiogenous cells terminal, subcylindrical to ampulliform, hyaline, smooth, 8.0–11.0 × 3.0–4.5 μm. Conidia 9.0–12.5 × 5.0–7.0 μm, mean ± SD = 10.6 ± 0.9 × 6.2 ± 0.5 μm, solitary, hyaline, aseptate, thin and smooth walled, coarsely guttulate or with a single large central guttule, ovoid, ampulliform, ellipsoidal to subglobose, enclosed in a thin mucoid sheath, 1.3–2.7 μm thick and bearing a hyaline, apical mucoid appendage, 3.0–8.5 × 1.0–1.5 μm, flexible, unbranched, tapering towards an acutely rounded tip. Spermatia hyaline, smooth, guttulate to granular, bacilliform, 6.0–8.2 × 1.3–2.0 μm, occurring in conidioma with conidia. Sexual morph: Ascomata shape and wall like those of the conidiomata. Asci bitunicate, hyaline, clavate to broadly fusoid-ellipsoid, with visible apical chamber, 2 μm diam., 45–85 × 9–13 μm. Ascospores bi- to multiseriate, hyaline, smooth, granular to guttulate, aseptate, straight, rarely curved, widest in the middle, limoniform with obtuse ends, 15–18 × 6–7 μm.</p><fig id="F4" position="float" orientation="portrait"><object-id xmlns:xlink="http://www.w3.org/1999/xlink" content-type="doi" xlink:type="simple">10.3897/mycokeys.91.84803.figure4</object-id><object-id xmlns:xlink="http://www.w3.org/1999/xlink" content-type="arpha" xlink:type="simple">1846DB06-E3C7-54EF-9FEA-8967B1BAA21D</object-id><label>Figure 4.</label><caption><p><italic><tp:taxon-name><tp:taxon-name-part taxon-name-part-type="genus" reg="Phyllosticta">Phyllosticta</tp:taxon-name-part><tp:taxon-name-part taxon-name-part-type="species" reg="capitalensis">capitalensis</tp:taxon-name-part></tp:taxon-name></italic> (holotype <named-content xmlns:xlink="http://www.w3.org/1999/xlink" content-type="dwc:institutional_code" xlink:title="Shandong Agricultural University Culture Collection" xlink:href="http://grbio.org/institution/shandong-agricultural-university" xlink:type="simple">SAUCC</named-content>210144) <bold>a</bold> diseased leaf of <italic><tp:taxon-name><tp:taxon-name-part taxon-name-part-type="genus" reg="Rhapis">Rhapis</tp:taxon-name-part><tp:taxon-name-part taxon-name-part-type="species" reg="excelsa">excelsa</tp:taxon-name-part></tp:taxon-name></italic><bold>b, c</bold> colonies (left-above, right-reverse) after 15 days on <abbrev xmlns:xlink="http://www.w3.org/1999/xlink" xlink:title="potato dextrose agar" id="ABBRID0E5MCI" xlink:type="simple">PDA</abbrev> (<bold>b</bold>) and MEA (<bold>c</bold>) <bold>d</bold> conidiomata <bold>e</bold> asci and ascospores <bold>f</bold> asci, ascospores and conidia <bold>g</bold> conidiogenous cells with conidia <bold>h</bold> conidia <bold>i</bold> spermatia. Scale bars: 10 μm (<bold>e–i</bold>).</p></caption><graphic xmlns:xlink="http://www.w3.org/1999/xlink" xlink:href="mycokeys-91-001-g004.jpg" position="float" orientation="portrait" xlink:type="simple" id="oo_710628.jpg"><uri content-type="original_file" xlink:type="simple">https://binary.pensoft.net/fig/710628</uri></graphic></fig></tp:treatment-sec><tp:treatment-sec sec-type="description" id="SECID0EZNCI"><title>Culture characteristics.</title><p>Colonies on <abbrev xmlns:xlink="http://www.w3.org/1999/xlink" xlink:title="potato dextrose agar" id="ABBRID0E6NCI" xlink:type="simple">PDA</abbrev> occupying an entire 90 mm Petri dish in 14 days at 25 °C in darkness, with a growth rate of 6.0–6.5 mm/day, greenish-black in obverse and reverse. Colonies on MEA 82–86 mm in diameter after 14 days at 25 °C in darkness, with a growth rate of 5.7–6.2 mm/day, undulate at edge, white to grey white in obverse and reverse, with moderate aerial mycelia on the surface, with black, gregarious conidiomata.</p></tp:treatment-sec><tp:treatment-sec sec-type="material" id="SECID0EDOCI"><title>Specimens examined.</title><p>China, Hainan Province: Bawangling National Forest Park, on diseased leaves of <italic><tp:taxon-name><tp:taxon-name-part taxon-name-part-type="genus" reg="Rhapis">Rhapis</tp:taxon-name-part><tp:taxon-name-part taxon-name-part-type="species" reg="excelsa">excelsa</tp:taxon-name-part></tp:taxon-name></italic> (Thunb.) Henry ex Rehd, 19 May 2021, Z.X. Zhang, <named-content xmlns:xlink="http://www.w3.org/1999/xlink" content-type="dwc:institutional_code" xlink:title="Herbarium of Plant Pathology, Shandong Agricultural University" xlink:href="http://grbio.org/institution/shandong-agricultural-university" xlink:type="simple">HSAUP</named-content>210144, living culture <named-content xmlns:xlink="http://www.w3.org/1999/xlink" content-type="dwc:institutional_code" xlink:title="Shandong Agricultural University Culture Collection" xlink:href="http://grbio.org/institution/shandong-agricultural-university" xlink:type="simple">SAUCC</named-content>210144; on diseased leaves of <italic><tp:taxon-name><tp:taxon-name-part taxon-name-part-type="genus" reg="Rhapis">Rhapis</tp:taxon-name-part><tp:taxon-name-part taxon-name-part-type="species" reg="excelsa">excelsa</tp:taxon-name-part></tp:taxon-name></italic>. 19 May 2021, Z.X. Zhang, <named-content xmlns:xlink="http://www.w3.org/1999/xlink" content-type="dwc:institutional_code" xlink:title="Herbarium of Plant Pathology, Shandong Agricultural University" xlink:href="http://grbio.org/institution/shandong-agricultural-university" xlink:type="simple">HSAUP</named-content>210148, living culture <named-content xmlns:xlink="http://www.w3.org/1999/xlink" content-type="dwc:institutional_code" xlink:title="Shandong Agricultural University Culture Collection" xlink:href="http://grbio.org/institution/shandong-agricultural-university" xlink:type="simple">SAUCC</named-content>210148.</p></tp:treatment-sec><tp:treatment-sec sec-type="notes" id="SECID0E6OCI"><title>Notes.</title><p>Based on morphological features, <xref ref-type="bibr" rid="B20">Hennings (1908)</xref> described <italic><tp:taxon-name><tp:taxon-name-part taxon-name-part-type="genus" reg="Phyllosticta">Phyllosticta</tp:taxon-name-part><tp:taxon-name-part taxon-name-part-type="species" reg="capitalensis">capitalensis</tp:taxon-name-part></tp:taxon-name></italic> and <xref ref-type="bibr" rid="B16">Glienke et al. (2011)</xref> added molecular data. The holotype (CBS 128856) of <italic><tp:taxon-name><tp:taxon-name-part taxon-name-part-type="genus" reg="Phyllosticta">P.</tp:taxon-name-part><tp:taxon-name-part taxon-name-part-type="species" reg="capitalensis">capitalensis</tp:taxon-name-part></tp:taxon-name></italic> was collected from <italic><tp:taxon-name><tp:taxon-name-part taxon-name-part-type="genus" reg="Stanhopea">Stanhopea</tp:taxon-name-part><tp:taxon-name-part taxon-name-part-type="species" reg="graveolens">graveolens</tp:taxon-name-part></tp:taxon-name></italic> (<xref ref-type="bibr" rid="B16">Glienke et al. 2011</xref>). In our current study, two isolates (<named-content xmlns:xlink="http://www.w3.org/1999/xlink" content-type="dwc:institutional_code" xlink:title="Shandong Agricultural University Culture Collection" xlink:href="http://grbio.org/institution/shandong-agricultural-university" xlink:type="simple">SAUCC</named-content>210144, <named-content xmlns:xlink="http://www.w3.org/1999/xlink" content-type="dwc:institutional_code" xlink:title="Shandong Agricultural University Culture Collection" xlink:href="http://grbio.org/institution/shandong-agricultural-university" xlink:type="simple">SAUCC</named-content>210148), collected from diseased leaves of <italic><tp:taxon-name><tp:taxon-name-part taxon-name-part-type="genus" reg="Rhapis">Rhapis</tp:taxon-name-part><tp:taxon-name-part taxon-name-part-type="species" reg="excelsa">excelsa</tp:taxon-name-part></tp:taxon-name></italic>, cluster in the <italic><tp:taxon-name><tp:taxon-name-part taxon-name-part-type="genus" reg="Phyllosticta">P.</tp:taxon-name-part><tp:taxon-name-part taxon-name-part-type="species" reg="capitalensis">capitalensis</tp:taxon-name-part></tp:taxon-name></italic> clade (Fig. <xref ref-type="fig" rid="F1">1</xref>). Although four other species are also in this clade, we consider these two isolates as <italic><tp:taxon-name><tp:taxon-name-part taxon-name-part-type="genus" reg="Phyllosticta">P.</tp:taxon-name-part><tp:taxon-name-part taxon-name-part-type="species" reg="capitalensis">capitalensis</tp:taxon-name-part></tp:taxon-name></italic>, based on their morphological characters, such as granular to guttulate ascospores (15–18 × 6–7 vs. 15–17 × 5–6 μm), subcylindrical to ampullate conidiogenous cells (8.0–11.0 × 3.0–4.5 vs. 7–10 × 3–5 μm), ellipsoidal to subglobose conidia (9–12.5 × 5–7 vs. 11–12 × 6–7 μm) and hyaline, apical mucoid appendages (3–8.5 × 1–1.5 vs. 6–8 × 1–1.5 μm).</p></tp:treatment-sec><tp:treatment-sec><!--Section generated to contain objects referenced in tp:taxon-treatment.--><fig id="F1" position="float" orientation="portrait"><object-id xmlns:xlink="http://www.w3.org/1999/xlink" content-type="doi" xlink:type="simple">10.3897/mycokeys.91.84803.figure1</object-id><object-id xmlns:xlink="http://www.w3.org/1999/xlink" content-type="arpha" xlink:type="simple">A6FFED20-DAB0-51DD-8923-56F7687258C0</object-id><label>Figure 1.</label><caption><p>Phylogram of the <italic><tp:taxon-name><tp:taxon-name-part taxon-name-part-type="genus" reg="Phyllosticta">Phyllosticta</tp:taxon-name-part><tp:taxon-name-part taxon-name-part-type="species" reg="capitalensis">capitalensis</tp:taxon-name-part></tp:taxon-name></italic> species complex, based on a concatenated <abbrev xmlns:xlink="http://www.w3.org/1999/xlink" xlink:title="internal transcribed spacer" id="ABBRID0E3UBI" xlink:type="simple">ITS</abbrev>, LSU, <italic>tef1</italic>, <abbrev xmlns:xlink="http://www.w3.org/1999/xlink" xlink:title="actin" id="ABBRID0ECVBI" xlink:type="simple">ACT</abbrev> and <abbrev xmlns:xlink="http://www.w3.org/1999/xlink" xlink:title="glycerol-3-phosphate dehydrogenase" id="ABBRID0EGVBI" xlink:type="simple">GPDH</abbrev> sequence alignment, with <italic><tp:taxon-name><tp:taxon-name-part taxon-name-part-type="genus" reg="Phyllosticta">Phyllosticta</tp:taxon-name-part><tp:taxon-name-part taxon-name-part-type="species" reg="hubeiensis">hubeiensis</tp:taxon-name-part></tp:taxon-name></italic> (CGMCC 3.14986, CGMCC 3.14987) of the <italic><tp:taxon-name><tp:taxon-name-part taxon-name-part-type="genus" reg="Phyllosticta">P.</tp:taxon-name-part><tp:taxon-name-part taxon-name-part-type="species" reg="cruenta">cruenta</tp:taxon-name-part></tp:taxon-name></italic> species complex serving as outgroup. Bayesian Inference posterior probabilities and Maximum Likelihood bootstrap support values above 0.70 and 70% are shown at the first and second position, respectively. Ex-type cultures are indicated in bold face. Strains obtained in the current study are in red. Some branches are shortened for layout purposes – these are indicated by two diagonal lines with the number of times. The bar at the left-bottom represents substitutions per site.</p></caption><graphic xmlns:xlink="http://www.w3.org/1999/xlink" xlink:href="mycokeys-91-001-g001.jpg" position="float" orientation="portrait" xlink:type="simple" id="oo_710625.jpg"><uri content-type="original_file" xlink:type="simple">https://binary.pensoft.net/fig/710625</uri></graphic></fig></tp:treatment-sec><ref-list><ref id="B20"><mixed-citation xmlns:xlink="http://www.w3.org/1999/xlink" xlink:type="simple"><person-group><name name-style="western"><surname>Hennings</surname><given-names>P</given-names></name></person-group> (<year>1908</year>) <tp:taxon-name><tp:taxon-name-part taxon-name-part-type="kingdom">Fungi</tp:taxon-name-part></tp:taxon-name><italic>S. paulenses</italic> IV a cl. <italic>Puttmans collecti</italic>. Hedwigia 48: e13.</mixed-citation></ref><ref id="B16"><mixed-citation xmlns:xlink="http://www.w3.org/1999/xlink" xlink:type="simple"><person-group><name name-style="western"><surname>Glienke</surname><given-names>C</given-names></name><name name-style="western"><surname>Pereira</surname><given-names>OL</given-names></name><name name-style="western"><surname>Stringari</surname><given-names>D</given-names></name><name name-style="western"><surname>Fabris</surname><given-names>J</given-names></name><name name-style="western"><surname>Kava-Cordeiro</surname><given-names>V</given-names></name><name name-style="western"><surname>Galli-Terasawa</surname><given-names>L</given-names></name><name name-style="western"><surname>Cunnington</surname><given-names>J</given-names></name><name name-style="western"><surname>Shivas</surname><given-names>RG</given-names></name><name name-style="western"><surname>Groenewald</surname><given-names>JZ</given-names></name><name name-style="western"><surname>Crous</surname><given-names>PW</given-names></name></person-group> (<year>2011</year>) <article-title>Endophytic and pathogenic <italic><tp:taxon-name><tp:taxon-name-part taxon-name-part-type="genus">Phyllosticta</tp:taxon-name-part></tp:taxon-name></italic> species, with reference to those associated with citrus black spot.</article-title><source>Persoonia</source><volume>26</volume>(<issue>1</issue>): <fpage>47</fpage>–<lpage>56</lpage>. <ext-link xlink:type="simple" ext-link-type="doi" xlink:href="10.3767/003158511X569169">https://doi.org/10.3767/003158511X569169</ext-link></mixed-citation></ref></ref-list></tp:taxon-treatment>
