# Supplementary material for: ﻿Morphological and phylogenetic analyses reveal two new species and a new record of Phyllosticta (Botryosphaeriales, Phyllostictaceae) from Hainan, China
Source: MycoKeys. 2022 Jul 4;91:1–23. doi: 10.3897/mycokeys.91.84803 (PMC9849093; doi:10.3897/mycokeys.91.84803)
Supplement: Supplementary material 1 — The combined ITS, LSU, tef1, ACT and GAPDH sequences [file mycokeys-91-001-s001.fas]

>Phyllosticta_acaciigena_CPC_28295_
TTCCGTAGGTGAACCTGCGGAAGGATCATTACTGAAAT--AACGTAATTC--TCTTGAAAGGTCTTCGAGT----A----------GGC----------------------------------CGGCCCCAAAGGCCGGC--------C-----GAAAGAAC--CTCTCTC----ACCCTTG-TGTACCTTACCATGTTGCTTTGGCGGGCCGACCCGGTTTCGACCCGGGCGGCCG-----GCGCCCCCAGCCCT--GAC-CGGCC----AGGA--CGCCCGGCTAAGTGCCCGCCAGTATACAAAAC-TCCAGCGATTATTTT-GTGTAGTCCTGA-TAAATCATTCAATTGAATTAAAACTTTCAACAACGGATCTCTTGGTTCTGGCATCGATGAAGAACGCAGCGAAATGCGATAAGTAATGTGAATTGCAGAATTCAGTGAATCATCGAATCTTTGAACGCACATTGCGCCCTCTGGTATTCCGGAGGGCATGCCTGTTCGAGCGTCATTTCAACCCTCAAGCT-CCGCTTGGTATTGGGCGACGTCCGCTGCCGGACGCGCCTCGAAGACCTCGGCGACGGCGTCTCAGCCTCGAGCGTAGTAG---TAAAATATC-TCGCTCTGG-AGTGCTGGGC-GACGG-CCGCCGGACAATC-GACCT--TCGGTC-TAAATATCTCC-AAGGTTGACCTCGGATCAGGTAGGGATACCCGCTGAACTTAACGGCG-AGTGAAGCGGCAATAGC-TCAAATTTGAAAGCTGGCGCCTTTGGCGTCCGCGTTGTAATTTGTAGAGGATGCTTCGGCGAGGACTCCTGCCTAAGTCCCCTGGAACGGGGCGTCACAGAGGGTGAGAATCCCGTACGTGGCGGGCGGTCCGAGCCATGTGAAGCTCCTTCGACGAGTCGAGTTGTTTGGGAATGCAGCTCTAAATGGGAGGTAAATTTCTTCTAAAGCTAAATATTGGCCAGAGACCGATAGCGCACAAGTAGAGTGATCGAAAGATGAAAAGCACTTTGGAAAGAGAGTTAAAAAGTACGTGAAATTGTTGAAAGGGAAGCGCTTGCAACCAGACTCGCTCG-CAGTTGCTCAGCCGGCCTCTTGGCCGGTGTACTCTTCTGCGATCGGGCCAGCATCAGTTCGGGCGGCCGGATAAAGGCGTCGGGAATGTAGCACCCTTCGGGGTGTGTTATAGCCCGGCGCGGAATGCGGCCAGCCTGGACTGAGGATCTCGCTTCGGCAAGGATGCTGGCGTAATGGTTGTAAGCGGCCCGTCTTGAAACACGGACCAAGGAGTCTAACATCTATGCGAGTGTTTGGGTGTCAAACCCATACGCGTAATGAAAGTGAACGGAGGTGGGAACCCCTCACGGGGCGCACCATCGACCGATCCTGATGTCTTCGGATGGATTTGAGTAAGAGCATAGCTGTTGGGACCCGAAAGATGGTGAACTATGCCTGAATAGGGTGAAGCCAGAGGAAACTCTG------------------------------------------------------------------------------------------------------------------------------------------------------------------------------------------------------------------------------------------------------------------------------------------------------------------TTTCGCCGGCGATGACGC-GCCCCGCGCTGTCTTCCGTAAGTCCCGCCCTGCCTCACCTGTCCGAGGGCCGATTAGGCGCCCGG-AAGCTCGTTGAGTAGACATT-GCCAGCT-GACGCGCTACAGCCTCCATTGTCGGTCGTCCCCGTCACCATGGGTATGTTTTCTCGCAGCGTCACGCCCGCCGCCGTCGCTTCTGGCGCTAAC-GTACCGCAGTATCATGATTGGCATGGGCC-----------------------------------------------------------------------------------------------------------------------------------------------------------------------------------------------------------------------------------------------------------------------------------------------------------------------------------------------------------------------------------------------------------------------------------------------------------------------------------------------------------------------------------------------------------------------------------------------------------------------------------------------
>Phyllosticta_ardisiicola_MUCC0031
--------------CTGCGGAAGGATCATTACTGAAAT----AGTAATCC--TTTTGAAAGGTCTTCGAGT----A----------GGC---------------------------------------------------TGCAAGGCC-----GAAAGAAC--CTCTCCC----ACCCTTG-TGTACCTTACCATGTTGCTTTGGCGGGCCGACCCGGTTTCGGCCCGGGCGGCCG-----GCGCCCCCAGCCCC--AACAGGGCC----AGGA--CGCTCGGCTAAGTGCCCGCCAGTATACAAAAC-TCAAGCGATTATTTT-GTGAAGTCCTGA-TATATCATTCAATTG-ATCAAAACTTTCAACAACGGATCTCTTGGTTCTGGCATCGATGAAGAACGCAGCGAAATGCGATAAGTAATGTGAATTGCAGAATTCAGTGAATCATCGAATCTTTGAACGCACATTGCGCCCTCTGGTATTCCGGAGGGCATGCCTGTTCGAGCGTCATTTCAACCCTCAAGCT-CTGCTTGGTGTTGGGCGACGTCCGCTGCCGGACGCGCCTCGAAGACCTCGGCGACGGCGTCTTAGCCTCGAGCGTAGTAG-----TAATATC-TCGCTTTGG-AGCGCTGGAC-GACGG-CCGCCGGACAATC-GACCT--TTGGTC-TATTTTTCC---AAGGTTGACCTCGGATCAGGTAGGGATACCCGCTGAACTTAACGGCG-AGTGAAGCGGCAATAGC-TCAAATTTGAAAGCTGGCGTCTTCGACGTCCGCGTTGTAATTTGTAGAGGACGCTTCGGCGAAGACTCCTGCCTAAGTCCCCTGGAACGGGGCGTCATAGAGGGTGAGAATCCCGTATGTGGCGGGCGGTCCGAGCCATGTGAAGCTCCTTCGACGAGTCGAGTTGTTTGGGAATGCAGCTCTAAATGGGAGGTAAATTTCTTCTAAAGCTAAATATTGGCCAGAGACCGATAGCGCACAAGTAGAGTGATCGAAAGATGAAAAGCACTTTGGAAAGAGAGTTAAAAAGTACGTGAAATTGTTGAAAGGGAAGCGCTTGCAACCAGACTCGCTCGTTAGTTGCTCAGCCGGCCTCTTGGCCGGTGTACTCTTCTGCGATCGGGCCAGCATCAGTTCGGGCGGCCGGATAAAGGTGTCGGGAATGTAGCACCCTTCGGGGTGTGTTATAGCCCGGCGCGGAATGCGGCCAGCCTGGACTGAGGATCTCGCTTCGGCAAGGATGCTGGCGTAATGGTTGTAAGCGGCCCGTCT----------------------------------------------------------------------------------------------------------------------------------------------------------------------------------------------------------------------------------------------------------------------------------------------------------------------------------------------------------------------------------------------------------------------------------------------------------------------------------------------------------------------ATGTGCAAGGCCCCGGTTCGCCGGCGATGACGC-GCCCCGCGCTGTTTTCCGTAAGTCCCGCCCTACCTCAGCTGTCCGAGGGCCGATTAGGCGCCCGC-GAGCTC-ATGAGTTGAGATTCGCCCTCT-GACGCTCTGTAGCCTCCATTGTCGGTCGTCCCCGTCACCATGGGTATGTTTTCTCGCAGCGTCAGCCCCGCCGCCGTCGCTTCTGGCGCTAAC-GCACCTCAGTATTATGATTGGTATGGGC------------------------------------------------------------------------------------------------------------------------------------------------------------------------------------------------------------------------------------------------------------------------------------------------------------------------------------------------------------------------------------------------------------------------------------------------------------------------------------------------------------------------------------------------------------------------------------------------------------------------------------------------
>Phyllosticta_aristolochiicola_BRIP_53316a__
---------------TGCGGAAGGATCATTACTGAAAC--GTAATAACTT--CTCTGAAAGGTCTTCGAGT----A----------GGC-------------------------------------------------GCAACAACGCC-----GAAAGAAC--CTCTCTC----ACCCTTG-TGTAC-CCACTATGTTGCTTTGGCGGGCCGACCCGGTTTCGACCCGGGCGGCCG-----GCGCCCCCAGCCTT--AAC-CGGCC----AGGA--CGCCCGGCTAAGTGCCCGCCAGTATACAAAAC-TCAAGCGATTATTCT-GTGAAGTCCTGA-TATATCATTCAATTG-ATCAAAACTTTCAACAACGGATCTCTTGGTTCTGGCATCGATGAAGAACGCAGCGAAATGCGATAAGTAATGTGAATTGCAGAATTCAGTGAATCATCGAATCTTTGAACGCACATTGCGCCCTCTGGTATTCCGGAGGGCATGCCTGTTCGAGCGTCATTTCAACCCTCAAGCT-CTGCTTGGTATTGGGCGACGTCCGCTGCCGGACGCGCCTCGAAGACCTCGGCGACGGCGTCTCAGCCTCGAGCGTAGTAG---TAAAATATC-TCGCTTTGG-AGCGCTGGAC-GGTGG-CCGCCGGACAATC-GACCT--TCGGTC-CATTTTTCC---AAGGTTGACCTCGGATCAGGTAGGGATACCCGCTGAACTTAA------------------------------------------------------------------------------------------------------------------------------------------------------------------------------------------------------------------------------------------------------------------------------------------------------------------------------------------------------------------------------------------------------------------------------------------------------------------------------------------------------------------------------------------------------------------------------------------------------------------------------------------------------------------------------------------------------------------------------------------------------------------------------------------------------------------------------------------------------------------------------------------------------------------------------------------------------------------------------------------------------------------------------------------------------------------------------------------------------------------------------------------------------------------------------------------------------------------------------------------------------------------------------------------------------------------------------------------------------------------------------------------------------------------------------------------------------------------------------------------------------------------------------------------------------------------------------------------------------------------------------------------------------------------------------------------------------------------------------------------------------------------------------------------------------------------------------------------------------------------------------------------------------------------------------------------------------------------------------------------------------------
>Phyllosticta_aloeicola_CPC21020_
TTCCGTAGGTGAACCTGCGGAAGGATCATTACTGAAAT---ACGTAATTC-TTCTTGAAAGG--ATCGAGT----A-----CGTCGGAC--------------------------------------------------CTCAAAAGCCGGC-GGAAAGAGC--CCTTCTC----ACCCTTG-TGTACCTTACCATGTTGCTTTGGCGGGCCGACCCGGTTTCGACCCGGGCGGCCG-----GCGCCCCCAGCCCT--ACT-CGGCC----AGGA--CGCCCGGCCAAGTGCCCGCCAGTATACAAAAC-TCAAGCGATTATTTT-GTGAAGTCCTGA-TATATCATTCAATTG-ATTAAAACTTTCAACAACGGATCTCTTGGTTCTGGCATCGATGAAGAACGCAGCGAAATGCGATAAGTAATGTGAATTGCAGAATTCAGTGAATCATCGAATCTTTGAACGCACATTGCGCCCTCTGGTATTCCGGAGGGCATGCCTGTTCGAGCGTCATTTCACCACTCAAGCT-CTGCTTGGTATTGGGCGACGTCCGCTGCCGGACGCGCCTCGAAGACCTCGGCGACGGCGTCTCAGCCTCGAGCGTAGTAG-----CAATATC-TCGCTCTGG-AGTGCTGGAC-GGCGG-CCGCCGGACA------------------------------------------------------------------------CGGCG-AGTGAAGCGGCAATAGC-TCAAATTTGAAAGCTGGCGTCTTCGACGTCCGCGTTGTAATTTGTAGAGGATGCTTCGGCAAGGACTCCTGCCTAAGTCCCCTGGAACGGGGCGTCACAGAGGGTGAGAATCCCGTATGTGGCGGGCGGTCCAAGCCATGTGAAGCTCCTTCGACGAGTCGAGTTGTTTGGGAATGCAGCTCTAAATGGGAGGTAAATTTCTTCTAAAGCTAAATATTGGCCAGAGACCGATAGCGCACAAGTAGAGTGATCGAAAGATGAAAAGCACTTTGGAAAGAGAGTTAAAAAGTACGTGAAATTGTTGAAAGGGAAGCGCTTGCAACCAGACTCGCTCG-CAGTTGCTCAGCCGGCCTCTTGGCCGGTGTACTCTTCTGCGATCGGGCCAGCATCAGCTCGGGCGGCCGGATAAAGGTGTCGGGAATGTAGCACCCTTCGGGGTGTGTTATAGCCCGGCGCGGAATGCGGCCAGCCTGGGCTGAGGATCTCGCTTCGGCAAGGATGCTGGCGTAATGGTTGTAAGCGGCCCGTCTTGAAACACGGACCAAGGAGTCTAACATCTATGCGAGTGTTTGGGTGTCAAACCCATGCGCGTAATGAAAGTGAACGGAGGTGGGAACCCTTCACGGGGTGCACCATCGACCGATCCTGATGTCTTCGGATGGATTTGAGTAAGAGCATAGCTGTTGGGACCCGAAAGATGGTGAACTATGCCTGAATAGGGTGAAGCCAGAGGAAACTCTG--------CAGTTG-TCTTCCGT-TTTCTTTGAATGCA-G---GGCGG-TCGCTCGCCGCGCCACCGGGTGCCGCGTC--GCCTGA--GGGGCA-TTTTTTGGGTGGTGGGG--TCGGGCGCTGTGCTAAGC-TGCTTTGGCGCGTTCGCCAACATGG-CCCAAAGCAGC---------------------CC-TCCGCA-CCA----CTTCACTT-----GCGTTGCACAA-CA-TGTTGCTAACGCCCTCCCAGGAAGCCGCCGAGCTCGG------------------------------------------CGATGACGC-GCCCCGCGCTGTTTTCCGTAAGTCCCGCCCTGCCTCAGCTGTCCGAGGGCCGATCAGGCGCCCGG-AAGGTCGATGAAGTGAAATTTGCCTGCT-GACGCCATGTAGCCTCCATTGTCGGTCGTCCCCGTCACCATGGGTATGTTTTCCCGCAGCGTCAGGCCCGCCGCCGTCGCTTCTGGCGCTAAC-GCGCCGCAGTATCATGATTGGTATGGGCCCGGTCAGTTCAAGGGCCAGGTCAAGGTCGAGGGCAGCGACCTTGTCGTCAACGGCAAGAAGGTCCGCTTCTACCAGGAGCGTGACCCCGCCAGCATTCCCTGGGCTGAGACCGGTGCCTACTACATCGTCGAGTCCACTGGTGTCTTCACCACCACCGAGAAGGCCTCTGCTCACTTGAAGGGCGGTGCCAAGAAGGTTGTCATCTCTGCTCCTTCGGCTGACGCCCCCATGTTCGTCATGGGTGTCAACAACGAGACCTACAAGTCCGACATCAACGTCCTCTCCAACGCTTCTTGCACCACCAACTACCTTGCTCCCCTCGCCAAGGTCATCCATGACAAGTACACTATCATTGAGGGTCTCATGACCACTGTCCACTCCTACACTGCCACCCAGAAGACCGTTGACGGTCCCTCCGCCAAGGACTGGCGTGGTGGCCGCACTGCTGCTACCAACATCATTCCCAGCAGCACCGGTGCCGCCAAGGCTGTCGGCAAGGTGATTCCTGAGCTCAACGGCAAGCTCACCGGCATGGCTTTCCGTGTCCCCACCTCCAACGTCTCCGTTGTCGACCTGACTGCTCGCATTGAGAAGGGCGCCAGCTACGAGGAGATCAAGCAGA
>Phyllosticta_aloeicola_CPC21021_
TTCCGTAGGTGAACCTGCGGAAGGATCATTACTGAAAT--AC-GTAATTC-TTCTTGAAAGG--ATCGAGT----A--CGT---CGGAC--------------------------------------------------CTCAAAAGCC-GGCGGAAAGAGC--CCTTCTC----ACCCTTG-TGTACCTTACCATGTTGCTTTGGCGGGCCGACCCGGTTTCGACCCGGGCGGCCG-----GCGCCCCCAGCCCT--ACT-CGGCC----AGGA--CGCCCGGCCAAGTGCCCGCCAGTATACAAAAC-TCAAGCGATTATTTT-GTGAAGTCCTGA-TATATCATTCAATTG-ATTAAAACTTTCAACAACGGATCTCTTGGTTCTGGCATCGATGAAGAACGCAGCGAAATGCGATAAGTAATGTGAATTGCAGAATTCAGTGAATCATCGAATCTTTGAACGCACATTGCGCCCTCTGGTATTCCGGAGGGCATGCCTGTTCGAGCGTCATTTCACCACTCAAGCT-CTGCTTGGTATTGGGCGACGTCCGCTGCCGGACGCGCCTCGAAGACCTCGGCGACGGCGTCTCAGCCTCGAGCGTAGTAG-----CAATATC-TCGCTCTGG-AGTGCTGGAC-GGCGG-CCGCCGGACA------------------------------------------------------------------------CGGCG-AGTGAAGCGGCAATAGC-TCAAATTTGAAAGCTGGCGTCTTCGACGTCCGCGTTGTAATTTGTAGAGGATGCTTCGGCAAGGACTCCTGCCTAAGTCCCCTGGAACGGGGCGTCACAGAGGGTGAGAATCCCGTATGTGGCGGGCGGTCCAAGCCATGTGAAGCTCCTTCGACGAGTCGAGTTGTTTGGGAATGCAGCTCTAAATGGGAGGTAAATTTCTTCTAAAGCTAAATATTGGCCAGAGACCGATAGCGCACAAGTAGAGTGATCGAAAGATGAAAAGCACTTTGGAAAGAGAGTTAAAAAGTACGTGAAATTGTTGAAAGGGAAGCGCTTGCAACCAGACTCGCTCG-CAGTTGCTCAGCCGGCCTCTTGGCCGGTGTACTCTTCTGCGATCGGGCCAGCATCAGCTCGGGCGGCCGGATAAAGGTGTCGGGAATGTAGCACCCTTCGGGGTGTGTTATAGCCCGGCGCGGAATGCGGCCAGCCTGGGCTGAGGATCTCGCTTCGGCAAGGATGCTGGCGTAATGGTTGTAAGCGGCCCGTCTTGAAACACGGACCAAGGAGTCTAACATCTATGCGAGTGTTTGGGTGTCAAACCCATGCGCGTAATGAAAGTGAACGGAGGTGGGAACCCTTCACGGGGTGCACCATCGACCGATCCTGATGTCTTCGGATGGATTTGAGTAAGAGCATAGCTGTTGGGACCCGAAAGATGGTGAACTATGCCTGAATAGGGTGAAGCCAGAGGAAACTCTG--------CAGTTG-TCTTCCGT-TTTCTTTGAATGCA-G---GGCGG-TCGCTCGCCGCGCCACCGGGTGCCGCGTC--GCCTGA--GGGGCA-TTTTTTGGGTGGTGGGG--TCGGGCGCTGTGCTAAGC-TGCTTTGGCGCGTTCGCCAACATGG-CCCAAAGCAGC---------------------CC-TCCGCA-CCA----CTTCACTT-----GCGTTGCACAA-CA-TGTTGCTAACGCCCTCCCAGGAAGCCGCCGAGCTCGG------------------------------------------CGATGACGC-GCCCCGCGCTGTTTTCCGTAAGTCCCGCCCTGCCTCAGCTGTCCGAGGGCCGATCAGGCGCCCGG-AAGGTCGATGAAGTGAAATTTGCCTGCT-GACGCCATGTAGCCTCCATTGTCGGTCGTCCCCGTCACCATGGGTATGTTTTCCCGCAGCGTCAGGCCCGCCGCCGTCGCTTCTGGCGCTAAC-GCGCCGCAGTATCATGATTGGTATGGGCCCGGTCAGTTCAAGGGCCAGGTCAAGGTCGAGGGCAGCGACCTTGTCGTCAACGGCAAGAAGGTCCGCTTCTACCAGGAGCGTGACCCCGCCAGCATTCCCTGGGCTGAGACCGGTGCCTACTACATCGTCGAGTCCACTGGTGTCTTCACCACCACCGAGAAGGCCTCTGCTCACTTGAAGGGCGGTGCCAAGAAGGTTGTCATCTCTGCTCCTTCGGCTGACGCCCCCATGTTCGTCATGGGTGTCAACAACGAGACCTACAAGTCCGACATCAACGTCCTCTCCAACGCTTCTTGCACCACCAACTGCCTTGCTCCCCTCGCCAAGGTCATCCATGACAAGTACACTATCATTGAGGGTCTCATGACCACTGTCCACTCCTACACTGCCACCCAGAAGACCGTTGACGGTCCCTCCGCCAAGGACTGGCGTGGTGGCCGCACTGCTGCTACCAACATCATTCCCAGCAGCACCGGTGCCGCCAAGGCTGTCGGCAAGGTGATTCCTGAGCTCAACGGCAAGCTCACCGGCATGGCTTTCCGTGTCCCCACCTCCAACGTCTCCGTTGTCGACCTGACTGCTCGCATTGAGAAGGGCGCCAGCTACGAGGAGATCAAGCAGA
>Phyllosticta_azevinhi_MUCC0088
--------------CTGCGGAAGGATCATTACTGAATT--TGAGTAATTC---TCCGAAAGGTCCTCGATT----A----------GGGTTGGGCTGTCTGACGAAGAGAGCCCTCTGGGTCCCCCCTTCAAAAGGGGGCCCCGCC--C-----GAAAGAGC--CTCTCAC----ACCCTTG-TGTACCTTACCATGTTGCTTTGGCGGGCCGACCCGGTTTCGACCCGGGCGGCCGGTTGCGCGCCCCCAGCCCT--TCG-GGGCC----AGGA--CGCCCGGCCAAGCGCCCGCCAGTATACAAAAC-TCCAGCGATTATCCA-GTGTAGTCCTGA-CGAATTATCCAATTAATTTAAAACTTTCAACAACGGATCTCTTGGTTCTGGCATCGATGAAGAACGCAGCGAAATGCGATAAGTAATGTGAATTGCAGAATTCAGTGAATCATCGAATCTTTGAACGCACATTGCGCCCTCTGGTATTCCGGAGGGCATGCCTGTTCGAGCGTCATTTCAACCCTCAAGCT-CTGCTTGGTATTGGGCGACGTCCGCTGCCGGACGCGCCTCGAAGACCTCGGCGACGGCGCCTCAGCCTCGAGCGTAGTAG--TCAAAACATC-TCGCTTTGG-AGAGCTGGGC-GACGG-CCGCCGGACAACC-GACCT--TCGGTC-TATTACTTCC--AAGGTTGACCTCGGATCAGGTAGGGATACCCGCTGAACTTAACGGCG-AGTGAAGCGGCAATAGC-TCAAATTTGAAAGCTGGCGCCTTCGGCGTCCGCGTTGTAATTTGTAGAGGATGCTTCGGCGAGGACTCCTGCCTAAGTCCCCTGGAACGGGGCGTCACAGAGGGTGAGAATCCCGTACGTGGCGGGCGGTCCGAGCCATGTGAAGCTCCTTCGACGAGTCGAGTTGTTTGGGAATGCAGCTCTAAATGGGAGGTAAATTTCTTCTAAAGCTAAATATTGGCCAGAGACCGATAGCGCACAAGTAGAGTGATCGAAAGATGAAAAGCACTTTGGAAAGAGAGTTAAAAAGTACGTGAAATTGTTGAAAGGGAAGCGCTTGCAACCAGACTCGCTCG-CAGTCGCTCAGCCGGCCTCTTGGCCGGTGTACTCTTCTGCGATCGGGCCAGCATCAGTTCGGGCGGCTGGATAAAGGTGCCGGGAATGTAGCACCCTTCGGGGTGTGTTATAGCCCGGTGCGGAATGCGGCCAGCCTGGACTGAGGATCTCGCTTCGGCAAGGATGCTGGCGTAATGGTTGTAAGCGGCCCGTCT----------------------------------------------------------------------------------------------------------------------------------------------------------------------------------------------------------------------------------------------------------------------------------------------------------------------------------------------------------------------------------------------------------------------------------------------------------------------------------------------------------------------ATGTGCAAGGCCCCGGTTCGCCGGCGACGATGC-GCCCCGCGCTGTCTTCCGTAAGTCCCGCCCTGCCTCAGCTATCCGAGGCCCGATTAGACGCCCGG-AAGCTCGATGAGTCGAGTTACGCCCGCT-GACGCTCCGTAGCCTCCATCGTCGGTCGTCCCCGTCATCATGGGTATGTTTTCTTGCAGCGTCAGGCCCGCTGCCGTCGCTTTTGGCGCTAAC-GCACCGCAGTATCATGATTGGCATGGGCA-----------------------------------------------------------------------------------------------------------------------------------------------------------------------------------------------------------------------------------------------------------------------------------------------------------------------------------------------------------------------------------------------------------------------------------------------------------------------------------------------------------------------------------------------------------------------------------------------------------------------------------------------
>Phyllosticta_beaumarisii_B1_
-------------------------------CTGAGAT--GAAGTAATTC--CCTCGAAAGGCCTTCGATT----A----------GGC----------------------------------CGGCCCCTCGGGCCGGC--------C-----GAAAGAAC--CTCTCGC----ACCCTTGCCGTACCTCACCGTGTTGCTTTGGCGGGCCGACCCGGTTTCGACCCGGGCGGCCG-----GCGCCCCCAGCCCT--CAG-CGGCC----AGGA--CGCCTGGCCAAGTGCCTGCCAGTACACAAAAC-TCCAGCGATTATCCC-GTGCAGTCCTGA-AACATCATTAAATTGAATCAA-------------------------------------------------------------------------------------------------------------------------------------------------------------------------------------------------------------------------------------------------------------------------------------------------------------------------------------------------------------------------------------CGGCG-AGTGAAGCGGCAATAGC-TCAAATTTGAAAGCTGGCACCCTCGGTGCCCGCGTTGTAATTTGTAGAGGATGCTTCGGCGAGGACCCCTGCCTAAGTCCCCTGGAACGGGGCGTCACAGAGGGTGAGAATCCCGTATGTGGCGGGCGGTCCGAGCCATGTGAAGCTCCTTCGACGAGTCGAGTTGTTTGGGAATGCAGCTCTAAATGGGAGGTAAATTTCTTCTAAAGCTAAATATTGGCCAGAGACCGATAGCGCACAAGTAGAGTGATCGAAAGATGAAAAGCACTTTGGAAAGAGAGTTAAAAAGTACGTGAAATTGTTGAAAGGGAAGCGCTTGCAACCAGACTCGCTCG-CAGTTGCTCAGCCGGCCTCTTGGCCGGTGTACTCTTCTGCGATCGGGCCAGCATCAGTTCGGGCGGCTGGATAAAGGTGTCGGGAACGTAGCACCCTTCGGGGTGTGTTATAGCCCGGCGCGGAATGCGGCCAGCCTGGACTGAGGAACTCGCTTCGGCAAGGATGCTGGCGTAATGGTTGTAAGCGGCCCGTCTTGAAACACGGACCAAGGAGTCTAACATCTATGCGAGTGTTTGGGTGTCAAACCCATGCGCGTAATGAAAGTGAACGGAGGTGGGAACCCCTCGCGGGGTGCACCATCGACCGATCCTGATGTCTTCGGATGGATTTGAGTAAGAGCATAGCTGTTGGGACCCGAAAGATGGTGAACTATGCCTGAATAGGGTGAAGCCAGAGGAAACTCTG--------CAGTCG-CCTCTCAT-TCTCTTGGAGCGCA-G---GGTCGTTTGCTCGCCGCGCCACCTGGTGCCGCCTC--GCCTGA--GGTGCA-TTTTTTGGGTGGTGGGG--TCGGGCGCTGCGCTAAGC-TGCTTTGGCGCGTTCGGCAACGTCG-CCCAAAGCGGC---------------------CC-TGCGCA-TCA----CCTCACCT-----TGGCCGTACAC-AT-TTTTGCTAACGCCCTCCCAGGAAGCCGCTGAGCTCGG------------------------------------------CGATGATGC-ACCCCGCGCCGTTTTCCGTAAGTCTTGACCTGCCTCAGCCATCCGAGGGCCGACTAGGCGCCCGG-AAGCTCCACGAATAGAGCTTTGCCAGCT-GACGCGCTATAGCATCCATTGTCGGTCGTCCCCGTCACCATGGGTATGTCTTCTCGCAGCGTCAGGCCCGCCGCTGTCGCTTCTGGCGCTAAC-GTACCGCAGCATCATGATTGGCATGGGCCCGGTCAGTTCAAGGGCGAGATCAAGGTTGAGGACAGCGATCTTGTCGTCAACGGCAAGAAGGTCCGCTTCTACCAGGAGCGTGACCCCGCCAGCATTCCCTGGGCTGAGACTGGTGCCTACTACATCGTCGAGTCCACTGGTGTTTTCACCACCACCGAGAAGGCTTCGGCTCACTTGAAGGGTGGTGCCAAGAAGGTTGTCATCTCTGCTCCTTCTGCTGACGCCCCCATGTTCGTCATGGGCGTCAACAACGAGACCTACAAGTCCGACATCAATGTTCTCTCCAACGCTTCCTGCACCACCAACTGCCTTGCTCCCCTCGCCAAGGTCATTCACGACAAGTACACCATCATTGAGGCTCTCATGACTACTGTCCACTCCTACACTGCCACCCAGAAGACCGTTGACGGCCCCTCCGCTAAGGACTGGCGTGGTGGACGCACTGCTGCTGCCAACATCATCCCCAGCAGCACCGGGGCTGCCAAGGCTGTCGGAAAGGTCATTCCCGACCTTAACGGCAAGCTCACCGGCATGGCTTTCCGTGTCCCTACTGCCAACGTCTCCGTCGTCGACCTGACTGCTCGCATTGAGAAGGGCGCCAGCTACGAGGAGATCAAGCAGA
>Phyllosticta_brazilianiae_LGMF330_
TTCCGTAGGTGAACCTGCGGAAGGATCATTACTGAATT----AGTAATTC---TACCAAAGGACCTCTAGT----A--------CCGGG------------------------------------GCCCCCGTAAAAAGGGACCGCGGG-----AACGGGAC------TCCGACACCCCATG-TGTACCTTACCATGTTGCTTTGGCGGGCCGACCCGGTTTCGACCCGGGCGGCCG-----GCGCCCCCAGCCCA-GACT-GGGCC----AGGA--CGCCCGGCTAAGCGCCCGCCAGTATACAAAACTTCCAGCGATTATTGG-GTGCAGTCCTGATGAATTTATTCAATGA-ATTAAAACTTTCAACAACGGATCTCTTGGTTCTGGCATCGATGAAGAACGCAGCGAAATGCGATAAGTAATGTGAATTGCAGAATTCAGTGAATCATCGAATCTTTGAACGCACATTGCGCCCTCTGGTATTCCGGAGGGCATGCCTGTTCGAGCGTCATTAAAAC-CTCAAGCT-CTGCTTGGTATTGGGCGACGTCCGCTGCCGGACGCGCCTCGAAGACCTCGGCGATGGCGCCTCAGCCTCGAGCGTAGTAG-----TAACATC-TCGCTTTGG-AGGACTGGGT-GCTGG-CCGCCGGACAACC-GACCT--TCGGTC-TA----------------------------------------------------CGGCG-AGTGAAGCGGCAATAGC-TCAAATTTGAAAGCTGGCGCCTTCGGCGTCCGCGTTGTAATTTGTAGAGGATGCTTCGGCGAGGGCTCCTGTCTAAGTCCCCTGGAACGGGGCGTCACAGAGGGTGAGAATCCCGTACGTGGCGGGCAGTCCAAGCCATGTGAAGCTCCTTCGACGAGTCGAGTTGTTTGGGAATGCAGCTCTAAATGGGAGGTAAATTTCTTCTAAAGCTAAATACTGGCCAGAGACCGATAGCGCACAAGTAGAGTGATCGAAAGATGAAAAGCACTTTGGAAAGAGAGTTAAAAAGTACGTGAAATTGTTGAAAGGGAAGCGCTTGCAACCAGACTCGCTCG-CAGTTGCTCAGCCGGCCTCTTGGCCGGCGTACTCTTCTGCGATCGGGCCAGCATCAGTTCGGGCGGCCGGATAAAGGTGTCGGGAATGTAGCACCCTTCGGGGTGTGTTATAGCTCGGCGCGGAATGCGGCCAGCCTGGACTGAGGATCTCGCTTCGGCAAGGATGCTGGCGTAATGGTTGTAAGCGGCCCGTCTTGAAACACGGACCAAGGAGTCTAACATCTATGCGAGTGTTTGGGTGTCAAACCCATGCGCGTAATGAAAGTGAACGGAGGTGGGAACCCCTCGCGGGGCGCACCATCGACCGATCCTGATGTCTTCGGATGGATTTGAGTAAGAGCATAGCTGTTGGGACCCGAAAGATGGTGAACTATGCCTGAATAGGGTGAAGCCAGAGGAAACTCTG--------CAGTTG-CTTCACAC-TTTCTTTGAGCGCA-G---GGCGGCTCACTCGCCGCGCCACCTTTGGCCGTCTC--GCTCGT--GGGGCA-TCTCT----TGGTGGGG--TCGG--GCTGCGCTAAGC-TGCTTTTGCGCGTTCGGCAACATTG-CCTAAAGCGGCCGTGTTGCGCCCGACGGTCGTCC-TGCGCACTCA----CCTCATTC------GGTCGCACAAACT-TTTTGCTAACGCCCTCGCAGGAAGCCGCCGAGCTCGG------------------------------------------CGATGACGC-GCCCCGCGCCGTTTTCCGTAAGTGCCGCCCTGCCTCAGCTGTCCGAGGGCCGATCAGGCGCCTGG-AAGCTCGATGAGTTGAGATTCACCAGCT-GACGCTTTGCAGCCTCCATTGTCGGTCGTCCCCGTCACCATGGGTATGTTTTCTCGCAGCGTCAGGCCCGCCGCCGTTGCTTCTGGCGCTAAC-ACACCCCAGTATCATGATTGGCATGGGCCCGGTCAGTTCAAGGGCGAGATCAAGGTCGAGGGCAGCGACCTCGTCATCAACGGCAAGAAGGTCCGCTTCTACCAGGAACGTGACCCCGCCAGCATTCCCTGGGGTGAGACCGGCGCCTACTACATCGTCGAGTCCACTGGTGTTTTCACCACCACCGAGAAGGCCTCTGCTCACTTGAAGGGCGGAGCAAAGAAAGTTGTCATCTCTGCTCCTTCTGCTGACGCCCCCATGTTCGTCATGGGTGTCAACAACGAGAGCTACAAGTCCGACATCAACGTCCTCTCCAACGCATCCTGCACCACCAACTGCCTTGCTCCCCTCGCCAAGGTCATCCACGACAAGTACACCATCATCGAGGGTCTCATGACCACTGTTCACTCCTACACTGCCACCCAGAAGACCGTCGATGGTCCCTCCGCCAAGGACTGGCGTGGAGGCCGCACTGCTGCTGCCAACATCATCCCCAGTAGCACCGGTGCCGCCAAGGCTGTCGGCAAGGTCATCCCCGACCTCAACGGCAAGCTCACCGGCATGGCTTTCCGTGTCCCTACGGCCAACGTCTCCGTTGTCGATCTCACTGCTCGTATTGAGAAGGGCGCCAGCTACGAGGAAATCAAGCAGA
>Phyllosticta_brazilianiae_LGMF333_
TTCCGTAGGTGAACCTGCGGAAGGATCATTACTGAATT----AGTAATTC---TACCAAAGGACCTCTAGTACCGG----------GGC-----------------------------------CCCCGTAAAAAGGGACCGCGG---------GAACGGGACTCCGACAC-----CCCATG-TGTACCTTACCATGTTGCTTTGGCGGGCCGACCCGGTTTCGACCCGGGCGGCCG-----GCGCCCCCAGCCCA--GACTGGGCC----AGGA--CGCCCGGCTAAGCGCCCGCCAGTATACAAAACTTCCAGCGATTATTGG-GTGCAGTCCTGATGAATTTATTCAATGA-ATTAAAACTTTCAACAACGGATCTCTTGGTTCTGGCATCGATGAAGAACGCAGCGAAATGCGATAAGTAATGTGAATTGCAGAATTCAGTGAATCATCGAATCTTTGAACGCACATTGCGCCCTCTGGTATTCCGGAGGGCATGCCTGTTCGAGCGTCATTAAAAC-CTCAAGCT-CTGCTTGGTATTGGGCGACGTCCGCTGCCGGACGCGCCTCGAAGACCTCGGCGATGGCGCCTCAGCCTCGAGCGTAGTAG-----TAACATC-TCGCTTTGG-AGGACTGGGT-GCTGG-CCGCCGGACAACC-GACCT--TCGGTC-TA----------------------------------------------------CGGCG-AGTGAAGCGGCAATAGC-TCAAATTTGAAAGCTGGCGCCTTCGGCGTCCGCGTTGTAATTTGTAGAGGATGCTTCGGCGAGGGCTCCTGTCTAAGTCCCCTGGAACGGGGCGTCACAGAGGGTGAGAATCCCGTACGTGGCGGGCAGTCCAAGCCATGTGAAGCTCCTTCGACGAGTCGAGTTGTTTGGGAATGCAGCTCTAAATGGGAGGTAAATTTCTTCTAAAGCTAAATACTGGCCAGAGACCGATAGCGCACAAGTAGAGTGATCGAAAGATGAAAAGCACTTTGGAAAGAGAGTTAAAAAGTACGTGAAATTGTTGAAAGGGAAGCGCTTGCAACCAGACTCGCTCG-CAGTTGCTCAGCCGGCCTCTTGGCCGGCGTACTCTTCTGCGATCGGGCCAGCATCAGTTCGGGCGGCCGGATAAAGGTGTCGGGAATGTAGCACCCTTCGGGGTGTGTTATAGCTCGGCGCGGAATGCGGCCAGCCTGGACTGAGGATCTCGCTTCGGCAAGGATGCTGGCGTAATGGTTGTAAGCGGCCCGTCTTGAAACACGGACCAAGGAGTCTAACATCTATGCGAGTGTTTGGGTGTCAAACCCATGCGCGTAATGAAAGTGAACGGAGGTGGGAACCCCTCGCGGGGCGCACCATCGACCGATCCTGATGTCTTCGGATGGATTTGAGTAAGAGCATAGCTGTTGGGACCCGAAAGATGGTGAACTATGCCTGAATAGGGTGAAGCCAGAGGAAACTCTG---------AGTTG-CTTCACAC-TTTCTTTGAGCGCA-G---GGCGGCTCACTCGCCGCGCCACCTTTGGCCGTCTC--GCTCGT--GGGGCA-TCTCT----TGGTGGGG--TCGG--GCTGCGCTAAGC-TGCTTTTGCGCGTTCGGCAACATTG-CCTAAAGCGGCCGTGTTGCGCCCGACGGTCGTCC-TGCGCACTCA----CCTCATTC------GGTCGCACAAACT-TTTTGCTAACGCCCTCGCAGGAAGCCGCCGAGCTCGG------------------------------------------CGATGACGC-GCCCCGCGCCGTTTTCCGTAAGTGCCGCCCTGCCTCAGCTGTCCGAGGGCCGATCAGGCGCCTGG-AAGCTCGATGAGTTGAGATTCACCAGCT-GACGCTTTGCAGCCTCCATTGTCGGTCGTCCCCGTCACCATGGGTATGTTTTCTCGCAGCGTCAGGCCCGCCGCCGTTGCTTCTGGCGCTAAC-ACACCCCAGTATCATGATTGGCATGGGCCCGGTCAGTTCAAGGGCGAGATCAAGGTCGAGGGCAGCGACCTCGTCATCAACGGCAAGAAGGTCCGCTTCTACCAGGAACGTGACCCCGCCAGCATTCCCTGGGGTGAGACCGGCGCCTACTACATCGTCGAGTCCACTGGTGTTTTCACCACCACCGAGAAGGCCTCTGCTCACTTGAAGGGCGGAGCAAAGAAAGTTGTCATCTCTGCTCCTTCTGCTGACGCCCCCATGTTCGTCATGGGTGTCAACAACGAGAGCTACAAGTCCGACATCAACGTCCTCTCCAACGCATCCTGCACCACCAACTGCCTTGCTCCCCTCGCCAAGGTCATCCACGACAAGTACACCATCATCGAGGGTCTCATGACCACTGTTCACTCCTACACTGCCACCCAGAAGACCGTCGATGGTCCCTCCGCCAAGGACTGGCGTGGAGGCCGCACTGCTGCTGCCAACATCATCCCCAGTAGCACCGGTGCCGCCAAGGCTGTCGGCAAGGTCATCCCCGACCTCAACGGCAAGCTCACCGGCATGGCTTTCCGTGTCCCTACGGCCAACGTCTCCGTTGTCGATCTCACTGCTCGTATTGAGAAGGGCGCCAGCTACGAGGAAATCAAGCAGA
>Phyllosticta_camelliae_MUCC0059
--------------CTGCGGAAGGATCATTACTGAAAT--GTAATAACTT-CTATTGAAAGGTTCCAGAGT----A----------GGC-------------------------------------------------GCTACAACGCC-----GAAATGAC---CTTCTC----ACCCTTG-TGTAC-TCACTATGTTGCTTTGGCGGGTCGACCTGGTTCCGACCCAGGCGGCCG-----GCGCCCCCAGCCTT--AAC-TGGCC----AGGA--CGCCCGGCTAAGTGCCCGCCAGTATACAAAAC-TCAAGAATTCATTTT-GTGAAGTCCTGA-TATATCATTTAATTG-ATTAAAACTTTCAACAACGGATCTCTTGGTTCTGGCATCGATGAAGAACGCAGCGAAATGCGATAAGTAATGTGAATTGCAGAATTCAGTGAATCATCGAATCTTTGAACGCACATTGCGCCCTCTGGTATTCCGGAGGGCATGCCTGTTCGAGCGTCATTTCAACCCTCAAGCT-CTGCTTGGTATTGGGCAACGTCCGCTGCCGGACGGGCCTTGAAGACCTCGGCGACGGCGTCCTAGCCTCGAGCGTAGTAG---TAAAATATC-TCGCTTTGG-AGTGCTGGGC-GACGG-CCGCCGGACAATC-GACCT--TCGGTC-TATTTTTCC---AAGGTTGACCTCGGATCAGGTAGGGATACCCGCTGAACTTAACGGCG-AGTGAAGCGGCAATAGC-TCAAATTTGAAAGCTGGCGTCTTCGACGTCCGCGTTGTAATTTGTAGAGGATGCTTCGGCGAAGACTCCTGCCTAAGTCCCCTGGAACGGGGCGTCATAGAGGGTGAGAATCCCGTATGTGGCGGGCAGTCTAAGCCATGTGAAGCTCCTTCGACGAGTCGAGTTGTTTGGGAATGCAGCTCTAAATGGGAGGTAAATTTCTTCTAAAGCTAAATATTGGCCAGAGACCGATAGCGCACAAGTAGAGTGATCGAAAGATGAAAAGCACTTTGGAAAGAGAGTTAAAAAGTACGTGAAATTGTTGAAAGGGAAGCGCTTGCAACCAGACTCGCTCG-TAGTTGCTCAGCCGGCCTCTTGGCCGGTGTACTCTTCTACGATCGGGCCAGCATCAGTTCGGGCGGCAGGATAAAGGTGTCGGGAATGTAGCACCCTTCGGGGTGTGTTATAGCCCGGCGCGGAATGCTGCCAGCCTGGACTGAGGATCTCGCTTCGGCAAGGATGCTGGCGTAATGGTTGTAAGCGGCCCGTCT----------------------------------------------------------------------------------------------------------------------------------------------------------------------------------------------------------------------------------------------------------------------------------------------------------------------------------------------------------------------------------------------------------------------------------------------------------------------------------------------------------------------ATGTGCAAGGCCCGGTTTCGCCGGCGATGACGC-GCCCCGCGCTGTTTTCCGTAAGTCCCGCCCTGCCTCAGCTGTCCGAGGGCCGATTAGGCGCCCGG-AAGCTCGATGAGTTGAGATTTGCCAACT-GACGCGCTACAGCCTCCATTGTCGGTCGTCCCCGTCACCATGGGTATGTTTTCTCGCAGCGTCAGGCCCGCCGCCGTCGCTTCTGGCGCTAAC-GCCCCGCAGTATCATGATTGGCATGGGC------------------------------------------------------------------------------------------------------------------------------------------------------------------------------------------------------------------------------------------------------------------------------------------------------------------------------------------------------------------------------------------------------------------------------------------------------------------------------------------------------------------------------------------------------------------------------------------------------------------------------------------------
>Guignardia_mangiferae_CPC18848_
TTCCGTAGGTGAACCTGCGGAAGGATCATTACTGAAAT--GTAATAACTT-CTATTGAAAGGTTCCAGAGT----A----------GGC-------------------------------------------------GCTACAACGCC-----GAAATGAC---CTTCTC----ACCCTTG-TGTAC-TCACTATGTTGCTTTGGCGGGTCGACCTGGTTCCGACCCAGGCGGCCG-----GCGCCCCCAGCCTT--AAC-TGGCC----AGGA--CGCCCGGCTAAGTGCCCGCCAGTATACAAAAC-TCAAGAATTCATTTT-GTGAAGTCCTGA-TATATCATTTAATTG-ATTAAAACTTTCAACAACGGATCTCTTGGTTCTGGCATCGATGAAGAACGCAGCGAAATGCGATAAGTAATGTGAATTGCAGAATTCAGTGAATCATCGAATCTTTGAACGCACATTGCGCCCTCTGGTATTCCGGAGGGCATGCCTGTTCGAGCGTCATTTCAACCCTCAAGCT-CTGCTTGGTATTGGGCAACGTCCGCTGCCGGACGTGCCTTGAAGACCTCGGCGACGGCGTCCTAGCCTCGAGCGTAGTAG---TAAAATATC-TCGCTTTGG-AGTGCTGGGC-GACGG-CCGCCGGACAATC-GACCT--TCGGTC-TA----------------------------------------------------CGGCG-AGTGAAGCGGCAATAGC-TCAAATTTGAAAGCTGGCGTCTTCGACGTCCGCGTTGTAATTTGTAGAGGATGCTTCGGCGAAGACTCCTGCCTAAGTCCCCTGGAACGGGGCGTCATAGAGGGTGAGAATCCCGTATGTGGCGGGCAGTCTAAGCCATGTGAAGCTCCTTCGACGAGTCGAGTTGTTTGGGAATGCAGCTCTAAATGGGAGGTAAATTTCTTCTAAAGCTAAATATTGGCCAGAGACCGATAGCGCACAAGTAGAGTGATCGAAAGATGAAAAGCACTTTGGAAAGAGAGTTAAAAAGTACGTGAAATTGTTGAAAGGGAAGCGCTTGCAACCAGACTCGCTCG-TAGTTGCTCAGCCGGCCTCTTGGCCGGTGTACTCTTCTACGATCGGGCCAGCATCAGTTCGGGCGGCAGGATAAAGGTGTCGGGAATGTAGCACCCTTCGGGGTGTGTTATAGCCCGGCGCGGAATGCTGCCAGCCTGGACTGAGGATCTCGCTTCGGCAAGGATGCTGGCGTAATGGTTGTAAGCGGCCCGTCTTGAAACACGGACCAAGGAGTCTAACATCTATGCGAGTGTTTGGGTGTCAAACCCATGCGCGTAATGAAAGTGAACGGAGGTGGGAACCCCTCACGGGGTGCACCATCGACCGATCCTGATGTCTTCGGATGGATTTGAGTAAGAGCATAGCTGTTGGGACCCGAAAGATGGTGAACTATGCCTGAATAGGGTGAAGCCAGAGGAAACTCTG--------CAGTCG-CCTCACAT-TTTCTTTGAGCGCA-G---GGCGGATCGCTCGTCGCGCCACCTGGTGCCGCCTC--GCCTGA--GGGGCA-TTTTTTGGGTGGTGGGG--TCGGGCGCTACGCTAAGC-TGCTTTGGCGCCTTCGCCAACATGG-CCCAAAGCAGC---------------------CC-TGCGCG-TCA----CTTCATTT-----GCGTCGCACAA-CA-TTTTGCTAACGCCCTCCCAGGAAGCCGCCGA------------------------------------------------CGATGACGC-GCCCCGCGCTGTTTTCCGTAAGTCCCGCCCTGCCTCAGCTGTCCGAGGGCCGATTAGGCGCCCGG-AAGCTCGATGAGTTGAGATTTGCCAACT-GACGCGCTACAGCCTCCATTGTCGGTCGTCCCCGTCACCATGGGTATGTTTTCTCGCAGCGTCAGGCCCGCCGCCGTCGCTTCTGGCGCTAAC-GCCCCGCAGTATCATGATTGGCATGGGCCCGGTCAGTTCAAGGGCGAGATCAAGGTCGAGGGCAGCGACCTCGTCATCAACGGCAAGAAGGTCCGCTTCTACCAGGAGCGTGACCCCGCCAGCATCCCCTGGGCTGAGACCGGTGCCTACTACATCGTCGAGTCCACTGGTGTTTTCACCACCACCGAGAAGGCCTCTGCTCACTTGAAGGGCGGTGCCAAGAAGGTTGTCATCTCTGCTCCTTCGGCTGACGCCCCCATGTTCGTCATGGGCGTCAACAACGAGACCTACAAGTCTGACATCAACGTCCTCTCCAACGCTTCTTGCACCACCAACTGCCTTGCTCCCCTTGCCAAGGTCATCCACGACAAGTACACCATCGTTGAGGGTCTCATGACCACTGTCCACTCCTACACTGCCACCCAGAAGACCGTTGACGGTCCCTCCGCTAAGGACTGGCGTGGTGGCCGCACTGCTGCTGCCAACATCATCCCCAGCAGCACTGGTGCCGCTAAGGCTGTCGGCAAGGTCATTCCCGACCTCAACGGCAAGCTCACCGGCATGGCTTTCCGTGTCCCCACTGCCAACGTCTCCGTTGTCGACCTGACTGCCCGCATTGAGAAGGGTGCCAGCTACGAGGAGATCAAGCAGA
>Guignardia_mangiferae_CBS_226_77__
TTCCGTAGGTGAACCTGCGGAAGGATCATTACTGAAAT--GTAATAACTT-CTATTGAAAGGTTCCAGAGT----A----------GGC-------------------------------------------------GCTACAACGCC-----GAAATGAC---CTTCTC----ACCCTTG-TGTAC-TCACTATGTTGCTTTGGCGGGTCGACCTGGTTCCGACCCAGGCGGCCG-----GCGCCCCCAGCCTT--AAC-TGGCC----AGGA--CGCCTGGCTAAGTGCCCGCCAGTATACAAAAC-TCAAGAATTCATTTT-GTGAAGTCCTGA-TATATCATTTAATTG-ATTAAAACTTTCAACAACGGATCTCTTGGTTCTGGCATCGATGAAGAACGCAGCGAAATGCGATAAGTAATGTGAATTGCAGAATTCAGTGAATCATCGAATCTTTGAACGCACATTGCGCCCTCTGGTATTCCGGAGGGCATGCCTGTTCGAGCGTCATTTCAACCCTCAAGCT-CTGCTTGGTATTGGGCAACGTCCGCTGCCGGACGTGCCTTGAAGACCTCGGCGACGGCGTCCTAGCCTCGAGCGTAGTAG---TAAAATATC-TCGCTTTGG-AGTGCTGGGC-GACGG-CCGCCGGACAATC-GACCT--TCGGTC-TATTTTTCC---AAGGTTGACCTCGGATCAGGTAGGGATA--------------CGGCG-AGTGAAGCGGCAATAGC-TCAAATTTGAAAGCTGGCGTCTTCGACGTCCGCGTTGTAATTTGTAGAGGATGCTTCGGCGAAGACTCCTGCCTAAGTCCCCTGGAACGGGGCGTCATAGAGGGTGAGAATCCCGTATGTGGCGGGCAGTCTAAGCCATGTGAAGCTCCTTCGACGAGTCGAGTTGTTTGGGAATGCAGCTCTAAATGGGAGGTAAATTTCTTCTAAAGCTAAATATTGGCCAGAGACCGATAGCGCACAAGTAGAGTGATCGAAAGATGAAAAGCACTTTGGAAAGAGAGTTAAAAAGTACGTGAAATTGTTGAAAGGGAAGCGCTTGCAACCAGACTCGCTCG-TAGTTGCTCAGCCGGCCTCTTGGCCGGTGTACTCTTCTACGATCGGGCCAGCATCAGTTCGGGCGGCAGGATAAAGGTGTCGGGAATGTAGCACCCTTCGGGGTGTGTTATAGCCCGGCGCGGAATGCTGCCAGCCTGGACTGAGGATCTCGCTTCGGCAAGGATGCTGGCGTAATGGTTGTAAGCGGCCCGTCTTGAAACACGGACCAAGGAGTCTAACATCTATGCGAGTGTTTGGGTGTCAAACCCATGCGCGTAATGAAAGTGAACGGAGGTGGGAACCCCTCACGGGGTGCACCATCGACCGATCCTGATGTCTTCGGATGGATTTGAGTAAGAGCATAGCTGTTGGGACCCGAAAGATGGTGAACTATGCCTGAATAGGGTGAAGCCAGAGGAAACTCTGGAGAAGGTCAGTCG-CCTCACAT-TTTCTTTGAGCGCA-G---GGCGGATCGCTCGTCGCGCCACCTGGTGCCGCCTC--GCCTGA--GGGGCA-TTTTTTGGGTGGTGGGG--TCGGGCGCTACGCTAAGC-TGCTTTGGCGCCTTCGCCAACATGG-CCCAAAGCAGC---------------------CC-TGCGCG-TCA----CTTCA-TT-----GCGTCGCACAA-CA-TTTTGCTAACGCCCTCCCAGGAAGCCGCCGAGCTCGGTAAGGGTTCCTTCAAGTA-TGTGCAAGGCC-GGTTTCGCCGGCGATGACGC-GCCCCGCGCTGTTTTCCGTAAGTCCCGCCCTGCCTCAGCTGTCCGAGGGCCGATTAGGCGCCCGG-AAGCTCGATGAGTTGAGATTTGCCAACT-GACGCGCTACAGCCTCCATTGTCGGTCGTCCCCGTCACCATGGGTATGTTTTCTCGCAGCGTCAGGCCCGCCGCCGTCGGTTCTGGCGCTAAC-GCCCCGCAGTATCATGATTGGCATGGGCCCGGTCAGTTCAAGGGCGAGATCAAGGTCGAGGGCAGCGACCTCGTCATCAACGGCAAGAAGGTCCGCTTCTACCAGGAGCGTGACCCCGCCAGCATCCCCTGGGCTGAGACCGGTGCCTACTACATCGTCGAGTCCACTGGTGTTTTCACCACCACCGAGAAGGCCTCTGCTCACTTGAAAGGCGGTGCCAAGAAGGTTGTCATCTCTGCTCCTTCGGCTGACGCCCCCATGTTCGTCATGGGCGTCAACAACGAGACCTACAAGTCTGACATCAACGTCCTCTCCAACGCTTCTTGCACCACCAACTGCCTTGCTCCCCTTGCCAAGGTCATCCACGACAAGTACACCATCGTTGAGGGTCTCATGACCACTGTCCACTCCTACACTGCCACCCAGAAGACCGTTGACGGTCCCTCCGCTAAGGACTGGCGTGGTGGCCGCACTGCTGCTGCCAACATCATCCCCAGCAGCACTGGTGCCGCTAAGGCTGTCGGCAAGGTCATTCCCGACCTCAACGGCAAGCTCACCGGCATGGCTTTCCGTGTCCCCACTGCCAACGTCTCCGTTGTCGACCTGACTGCCCGCATTGAGAAGGGTGCCAGCTACGAGGAGATCAAGCAGA
>Guignardia_mangiferae_CBS_356_52__
TTCCGTAGGTGAACCTGCGGAAGGATCATTACTGAAAT--GTAACAACTT-CTATTGAAAGGTTCCAGAGT----A----------GGC-------------------------------------------------GCTACAACGCC-----GAAATGAC---CTTCTC----ACCCTTG-TGTAC-TCACTATGTTGCTTTGGCGGGTCGACCTGGTTCCGACCCAGGCGGCCG-----GCGCCCCCAGCCTT--AAC-TGGCC----AGGA--CGCCCGGCTAAGTGCCCGCCAGTATACAAAAC-TCAAGAATTCATTTT-GTGAAGTCCTGA-TATATCATTTAATTG-ATTAAAACTTTCAACAACGGATCTCTTGGTTCTGGCATCGATGAAGAACGCAGCGAAATGCGATAAGTAATGTGAATTGCAGAATTCAGTGAATCATCGAATCTTTGAACGCACATTGCGCCCTCTGGTATTCCGGAGGGCATGCCTGTTCGAGCGTCATTTCAACCCTCAAGCT-CTGCTTGGTATTGGGCAACGTCCGCTGCCGGACGTGCCTTGAAGACCTCGGCGACGGCGTCCTAGCCTCGAGCGTAGTAG---TAAAATATC-TCGCTTTGG-AGTGCTGGGC-GACGG-CCGCCGGACAATC-GACCT--TCGGTC-TATTTTTCC---AAGGTTGACCTCGGATCAGGTAGGGATA--------------CGGCG-AGTGAAGCGGCAATAGC-TCAAATTTGAAAGCTGGCGTCTTCGACGTCCGCGTTGTAATTTGTAGAGGATGCTTCGGCGAAGACTCCTGCCTAAGTCCCCTGGAACGGGGCGTCATAGAGGGTGAGAATCCCGTATGTGGCGGGCAGTCTAAGCCATGTGAAGCTCCTTCGACGAGTCGAGTTGTTTGGGAATGCAGCTCTAAATGGGAGGTAAATTTCTTCTAAAGCTAAATATTGGCCAGAGACCGATAGCGCACAAGTAGAGTGATCGAAAGATGAAAAGCACTTTGGAAAGAGAGTTAAAAAGTACGTGAAATTGTTGAAAGGGAAGCGCTTGCAACCAGACTCGCTCG-TAGTTGCTCAGCCGGCCTCTTGGCCGGTGTACTCTTCTACGATCGGGCCAGCATCAGTTCGGGCGGCAGGATAAAGGTGTCGGGAATGTAGCACCCTTCGGGGTGTGTTATAGCCCGGCGCGGAATGCTGCCAGCCTGGACTGAGGATCTCGCTTCGGCAAGGATGCTGGCGTAATGGTTGTAAGCGGCCCGTCTTGAAACACGGACCAAGGAGTCTAACATCTATGCGAGTGTTTGGGTGTCAAACCCATGCGCGTAATGAAAGTGAACGGAGGTGGGAACCCCTCACGGGGTGCACCATCGACCGATCCTGATGTCTTCGGATGGATTTGAGTAAGAGCATAGCTGTTGGGACCCGAAAGATGGTGAACTATGCCTGAATAGGGTGAAGCCAGAGGAAACTCTGGAGAAGGTCAGTCG-CCTCACAT-TTTCTTTGAGCGCA-G---GGCGGATCGCTCGTCGCGCCACCTGGTGCCGCCTC--GCCTGA--GGGGCA-TTTTTTGGGTGGTGGGG--TCGGGCGCTACGCTAAGC-TGCTTTGGCGCCTTCGCCAACATGG-CCCAAAGCAGC---------------------CC-TGCGCG-TCA----CTTCACTT-----GCGTCGCACAA-CA-TTTTGCTAACGCCCTCCCAGGAAGCCGCCGAGCTCGGTAAGGGTTCCTTCAAGTA-TGTGCAAGGCC-GGTTTCGCCGGCGATGACGC-GCCCCGCGCTGTTTTCCGTAAGTCCCGCCCTGCCTCAGCTGTCCGAGGGCCGATTAGGCGCCCGG-AAGCTCGATGAGTTGAGATTTGCCAACT-GACGCGCTACAGCCTCCATTGTCGGTCGTCCCCGTCACCATGGGTATGTTTTCTCGCAGCGTCAGGCCCGCCGCCGTCGCTTCTGGCGCTAAC-GCCCCGCAGTATCATGATTGGCATGGGCCCGGTCAGTTCAAGGGCGAGATCAAGGTCGAGGGCAGCGACCTCGTCATCAACGGCAAGAAGGTCCGCTTCTACCAGGAGCGTGACCCCGCCAGCATCCCCTGGGCTGAGACCGGTGCCTACTACATCGTCGAGTCCACTGGTGTTTTCACCACCACCGAGAAGGCCTCTGCTCACTTGAAGGGCGGTGCCAAGAAGGTTGTCATCTCTGCTCCTTCGGCTGACGCCCCCATGTTCGTCATGGGCGTCAACAACGAGACCTACAAGTCCGACATCAACGTCCTCTCCAACGCTTCTTGCACCACCAACTGCCTTGCTCCCCTCGCCAAGGTCATCCACGACAAGTACACCATCGTTGAGGGTCTCATGACCACTGTCCACTCCTACACTGCCACCCAGAAGACCGTTGACGGTCCCTCCGCCAAGGACTGGCGTGGTGGCCGCACTGCTGCTGCCAACATCATCCCCAGCAGCACCGGTGCCGCTAAGGCTGTCGGCAAGGTCATTCCCGACCTCAACGGCAAGCTCACCGGCATGGCTTTCCGTGTCCCCACTGCCAACGTCTCCGTTGTCGACCTGACTGCCCGCATTGAGAAGGGTGCCAGCTACGAGGAGATCAAGCAGA
>Guignardia_mangiferae_CBS_100175__
TTCCGTAGGTGAACCTGCGGAAGGATCATTACTGAAAT--GTAATAACTT-CTATTGAAAGGTTCCAGAGT----A----------GGC-------------------------------------------------GCTACAACGCC-----GAAATGAC---CTTCTC----ACCCTTG-TGTAC-TCACTATGTTGCTTTGGCGGGTCGACCTGGTTCCGACCCAGGCGGCCG-----GCGCCCCCAGCCTT--AAC-TGGCC----AGGA--CGCCCGGCTAAGTGCCCGCCAGTATACAAAAC-TCAAGAATTCATTTT-GTGAAGTCCTGA-TATATCATTTAATTG-ATTAAAACTTTCAACAACGGATCTCTTGGTTCTGGCATCGATGAAGAACGCAGCGAAATGCGATAAGTAATGTGAATTGCAGAATTCAGTGAATCATCGAATCTTTGAACGCACATTGCGCCCTCTGGTATTCCGGAGGGCATGCCTGTTCGAGCGTCATTTCAACCCTCAAGCT-CTGCTTGGTATTGGGCAACGTCCGCTGCCGGACGTGCCTTGAAGACCTCGGCGACGGCGTCCTAGCCTCGAGCGTAGTAG---TAAAATATC-TCGCTTTGG-AGTGCTGGGC-GACGG-CCGCCGGACAATC-GACCT--TCGGTC-TATTTTTCC---AAGGTTGACCTCGGATCAGGTAGGGATA--------------CGGCG-AGTGAAGCGGCAATAGC-TCAAATTTGAAAGCTGGCGTCTTCGACGTCCGCGTTGTAATTTGTAGAGGATGCTTCGGCGAAGACTCCTGCCTAAGTCCCCTGGAACGGGGCGTCATAGAGGGTGAGAATCCCGTATGTGGCGGGCAGTCTAAGCCATGTGAAGCTCCTTCGACGAGTCGAGTTGTTTGGGAATGCAGCTCTAAATGGGAGGTAAATTTCTTCTAAAGCTAAATATTGGCCAGAGACCGATAGCGCACAAGTAGAGTGATCGAAAGATGAAAAGCACTTTGGAAAGAGAGTTAAAAAGTACGTGAAATTGTTGAAAGGGAAGCGCTTGCAACCAGACTCGCTCG-TAGTTGCTCAGCCGGCCTCTTGGCCGGTGTACTCTTCTACGATCGGGCCAGCATCAGTTCGGGCGGCAGGATAAAGGTGTCGGGAATGTAGCACCCTTCGGGGTGTGTTATAGCCCGGCGCGGAATGCTGCCAGCCTGGACTGAGGATCTCGCTTCGGCAAGGATGCTGGCGTAATGGTTGTAAGCGGCCCGTCTTGAAACACGGACCAAGGAGTCTAACATCTATGCGAGTGTTTGGGTGTCAAACCCATGCGCGTAATGAAAGTGAACGGAGGTGGGAACCCCTCACGGGGTGCACCATCGACCGATCCTGATGTCTTCGGATGGATTTGAGTAAGAGCATAGCTGTTGGGACCCGAAAGATGGTGAACTATGCCTGAATAGGGTGAAGCCAGAGGAAACTCTGGAGAAGGTCAGTCG-CCTCACAT-TTTCTTTGAGCGCA-G---GGCGGATCGCTCGTCGCGCCACCTGGTGCCGCCTC--GCCTGA--GGGGCA-TTTTTTGGGTGGTGGGG--TCGGGCGCTACGCTAAGC-TGCTTTGGCGCCTTCGCCAACATGG-CCCAAAGCAGC---------------------CC-TGCGCG-TCA----CTTCATTT-----GCGTCGCACAA-CA-TTTTGCTAACGCCCTCCCAGGAAGCCGCCGAGCTCGGTAAGGGTTCCTTCAAGTA-TGTGCAAGGCC-GGTTTCGCCGGCGATGACGC-GCCCCGCGCTGTTTTCCGTAAGTCCCGCCCTGCCTCAGCTGTCCGAGGGCCGATTAGGCGCCCGG-AAGCTCGATGAGTTGAGATTTGCCAACT-GACGCGCTACAGCCTCCATTGTCGGTCGTCCCCGTCACCATGGGTATGTTTTCTCGCAGCGTCAGGCCCGCCGCCGTCGCTTCTGGCGCTAAC-GCCCCGCAGTATCATGATTGGCATGGGCCCGGTCAGTTCAAGGGCGAGATCAAGGTCGAGGGCAGCGACCTCGTCATCAACGGCAAGAAGGTCCGCTTCTACCAGGAGCGTGACCCCGCCAGCATCCCCTGGGCTGAGACCGGTGCCTACTACATCGTCGAGTCCACTGGTGTTTTCACCACCACCGAGAAGGCCTCTGCTCACTTGAAGGGCGGTGCCAAGAAGGTTGTCATCTCTGCTCCTTCGGCTGACGCCCCCATGTTCGTCATGGGCGTCAACAACGAGACCTACAAGTCTGACATCAACGTCCTCTCCAACGCTTCTTGCACCACCAACTGCCTTGCTCCCCTTGCCAAGGTCATCCACGACAAGTACACCATCGTTGAGGGTCTCATGACCACTGTCCACTCCTACACTGCCACCCAGAAGACCGTTGACGGTCCCTCCGCTAAGGACTGGCGTGGTGGCCGCACTGCTGCTGCCAACATCATCCCCAGCAGCACTGGTGCCGCTAAGGCTGTCGGCAAGGTCATTCCCGACCTCAACGGCAAGCTCACCGGCATGGCTTTCCGTGTCCCCACTGCCAACGTCTCCGTTGTCGACCTGACTGCCCGCATTGAGAAGGGTGCCAGCTACGAGGAGATCAAGCAGA
>Guignardia_mangiferae_CBS_101228__
TTCCGTAGGTGAACCTGCGGAAGGATCATTACTGAAAT--GTAACAACTT-CTATTGAAAGGTTCCAGAGT----A----------GGC-------------------------------------------------GCTACAACGCC-----GAAATGAC---CTTCTC----ACCCTTG-TGTAC-TCACTATGTTGCTTTGGCGGGTCGACCTGGTTCCGACCCAGGCGGCCG-----GCGCCCCCAGCCTT--AAC-TGGCC----AGGA--CGCCCGGCTAAGTGCCCGCCAGTATACAAAAC-TCAAGAATTCATTTT-GTGAAGTCCTGA-TATATCATTTAATTG-ATTAAAACTTTCAACAACGGATCTCTTGGTTCTGGCATCGATGAAGAACGCAGCGAAATGCGATAAGTAATGTGAATTGCAGAATTCAGTGAATCATCGAATCTTTGAACGCACATTGCGCCCTCTGGTATTCCGGAGGGCATGCCTGTTCGAGCGTCATTTCAACCCTCAAGCT-CTGCTTGGTATTGGGCAACGTCCGCTGCCGGACGTGCCTTGAAGACCTCGGCGACGGCGTCCTAGCCTCGAGCGTAGTAG---TAAAATATC-TCGCTTTGG-AGTGCTGGGC-GACGG-CCGCCGGACAATC-GACCT--TCGGTC-TATTTTTCC---AAGGTTGACCTCGGATCAGGTAGGGATA--------------CGGCG-AGTGAAGCGGCAATAGC-TCAAATTTGAAAGCTGGCGTCTTCGACGTCCGCGTTGTAATTTGTAGAGGATGCTTCGGCGAAGACTCCTGCCTAAGTCCCCTGGAACGGGGCGTCATAGAGGGTGAGAATCCCGTATGTGGCGGGCAGTCTAAGCCATGTGAAGCTCCTTCGACGAGTCGAGTTGTTTGGGAATGCAGCTCTAAATGGGAGGTAAATTTCTTCTAAAGCTAAATATTGGCCAGAGACCGATAGCGCACAAGTAGAGTGATCGAAAGATGAAAAGCACTTTGGAAAGAGAGTTAAAAAGTACGTGAAATTGTTGAAAGGGAAGCGCTTGCAACCAGACTCGCTCG-TAGTTGCTCAGCCGGCCTCTTGGCCGGTGTACTCTTCTACGATCGGGCCAGCATCAGTTCGGGCGGCAGGATAAAGGTGTCGGGAATGTAGCACCCTTCGGGGTGTGTTATAGCCCGGCGCGGAATGCTGCCAGCCTGGACTGAGGATCTCGCTTCGGCAAGGATGCTGGCGTAATGGTTGTAAGCGGCCCGTCTTGAAACACGGACCAAGGAGTCTAACATCTATGCGAGTGTTTGGGTGTCAAACCCATGCGCGTAATGAAAGTGAACGGAGGTGGGAACCCCTCACGGGGTGCACCATCGACCGATCCTGATGTCTTCGGATGGATTTGAGTAAGAGCATAGCTGTTGGGACCCGAAAGATGGTGAACTATGCCTGAATAGGGTGAAGCCAGAGGAAACTCTGGAGAAGGTCAGTCG-CCTCACAT-TTTCTTTGAGCGCA-G---GGCGGATCGCTCGTCGCGCCACCTGGTGCCGCCTC--GCCTGA--GGGGCA-TTTTTTGGGTGGTGGGG--TCGGGCGCTACGCTAAGC-TGCTTTGGCGCCTTCGCCAACATGG-CCCAAAGCAGC---------------------CC-TGCGCG-TCA----CTTCACTT-----GCGTCGCACAA-CA-TTTTGCTAACGCCCTCCCAGGAAGCCGCCGAGCTCGGTAAGGGTTCCTTCAAGTA-TGTGCAAGGCC-GGTTTCGCCGGCGATGACGC-GCCCCGCGCTGTTTTCCGTAAGTCCCGCCCTGCCTCAGCTGTCCGAGGGCCGATTAGGCGCCCGG-AAGCTCGATGAGTTGAGATTTGCCAACT-GACGCGCTACAGCCTCCATTGTCGGTCGTCCCCGTCACCATGGGTATGTTTTCTCGCAGCGTCAGGCCCGCCGCCGTCGCTTCTGGCGCTAAC-GCCCCGCAGTATCATGATTGGCATGGGCCCGGTCAGTTCAAGGGCGAGATCAAGGTCGAGGGCAGCGACCTCGTCATCAACGGCAAGAAGGTCCGCTTCTACCAGGAGCGTGACCCCGCCAGCATCCCCTGGGCTGAGACCGGTGCCTACTACATCGTCGAGTCCACTGGTGTTTTCACCACCACCGAGAAGGCCTCTGCTCACTTGAAGGGCGGTGCCAAGAAGGTTGTCATCTCTGCTCCTTCGGCTGACGCCCCCATGTTCGTCATGGGCGTCAACAACGAGACCTACAAGTCCGACATCAACGTCCTCTCCAACGCTTCTTGCACCACCAACTGCCTTGCTCCCCTCGCCAAGGTCATCCACGACAAGTACACCATCGTTGAGGGTCTCATGACCACTGTCCACTCCTACACTGCCACCCAGAAGACCGTTGACGGTCCCTCCGCCAAGGACTGGCGTGGTGGCCGCACTGCTGCTGCCAACATCATCCCCAGCAGCACCGGTGCCGCTAAGGCTGTCGGCAAGGTCATTCCCGACCTCAACGGCAAGCTCACCGGCATGGCTTTCCGTGTCCCCACTGCCAACGTCTCCGTTGTCGACCTGACTGCCCGCATTGAGAAGGGTGCCAGCTACGAGGAGATCAAGCAGA
>Phyllosticta_elongata_CBS_114751_
TTCCGTAGGTGAACCTGCGGAAGGATCATTACTGAAAT--GTAATAACTT-CTATTGAAAGGTTCCAGAGT----A----------GGC-------------------------------------------------GCTACAACGCC-----GAAATGAC---CTTCTC----ACCCTTG-TGTAC-TCACTATGTTGCTTTGGCGGGTCGACCTGGTTCCGACCCAGGCGGCCG-----GCGCCCCCAGCCTT--AAC-TGGCC----AGGA--CGCCCGGCTAAGTGCCCGCCAGTATACAAAAC-TCAAGAATTCATTTT-GTGAAGTCCTGA-TATATCATTTAATTG-ATTAAAACTTTCAACAACGGATCTCTTGGTTCTGGCATCGATGAAGAACGCAGCGAAATGCGATAAGTAATGTGAATTGCAGAATTCAGTGAATCATCGAATCTTTGAACGCACATTGCGCCCTCTGGTATTCCGGAGGGCATGCCTGTTCGAGCGTCATTTCAACCCTCAAGCT-CTGCTTGGTATTGGGCAACGTCCGCTGCCGGACGTGCCTTGAAGACCTCGGCGACGGCGTCCTAGCCTCGAGCGTAGTAG---TAAAATATC-TCGCTTTGG-AGTGCTGGGC-GACGG-CCGCCGGACAATC-GACCT--TCGGTC-TATTTTTCC---AAGGTTGACCTCGGATCAGGTAGGGATACCCGCTGAACTTAACGGCG-AGTGAAGCGGCAATAGC-TCAAATTTGAAAGCTGGCGTCTTCGACGTCCGCGTTGTAATTTGTAGAGGATGCTTCGGCGAAGACTCCTGCCTAAGTCCCCTGGAACGGGGCGTCATAGAGGGTGAGAATCCCGTATGTGGCGGGCAGTCTAAGCCATGTGAAGCTCCTTCGACGAGTCGAGTTGTTTGGGAATGCAGCTCTAAATGGGAGGTAAATTTCTTCTAAAGCTAAATATTGGCCAGAGACCGATAGCGCACAAGTAGAGTGATCGAAAGATGAAAAGCACTTTGGAAAGAGAGTTAAAAAGTACGTGAAATTGTTGAAAGGGAAGCGCTTGCAACCAGACTCGCTCG-TAGTTGCTCAGCCGGCCTCTTGGCCGGTGTACTCTTCTACGATCGGGCCAGCATCAGTTCGGGCGGCAGGATAAAGGTGTCGGGAATGTAGCACCCTTCGGGGTGTGTTATAGCCCGGCGCGGAATGCTGCCAGCCTGGACTGAGGATCTCGCTTCGGCAAGGATGCTGGCGTAATGGTTGTAAGCGGCCCGTCTTGAAACACGGACCAAGGAGTCTAACATCTATGCGAGTGTTTGGGTGTCAAACCCATGCGCGTAATGAAAGTGAACGGAGGTGGGAACCCCTCACGGGGTGCACCATCGACCGATCCTGATGTCTTCGGATGGATTTGAGTAAGAGCATAGCTGTTGGGACCCGAAAGATGGTGAACTATGCCTGAATAGGGTGAAGCCAGAGGAAACTCTGGAGAAGGTCAGTCG-CCTCACAT-TTTCTTTGAGCGCA-G---GGCGGATCGCTCGTCGCGCCACCTGGTGCCGCCTC--GCCTGA--GGGGCA-TTTTTTGGGTGGTGGGG--TCGGGCGCTACGCTAAGC-TGCTTTGGCGCCTTCGCCAACATGG-CCCAAAGCAGC---------------------CC-TGCGCG-TCA----CTTCACTT-----GCGTCGCACAA-CA-TTTTGCTAACGCCCTCCCAGGAAGCCGCCGAGCTCGGTAAGGGTCCCTTCAAGTA-TGTGCAAGGCC-GGTTTCGCCGGCGATGACGC-GCCCCGCGCTGTTTTCCGTAAGTCCCGCCCTGCCTCAGCTGTCCGAGGGCCGATTAGGCGCCCGG-AAGCTCGATGAGTTGAGATTTGCCAACT-GACGCGCTACAGCCTCCATTGTCGGTCGTCCCCGTCACCATGGGTATGTTTTCTCGCAGCGTCAGGCCCGCCGCCGTCGCTTCTGGCGCTAAC-GCCCCGCAGTATCATGATTGGCATGGGCCCGGTCAGTTCAAGGGCGAGATCAAGGTCGAGGGCAGCGACCTCGTCATCAACGGCAAGAAGGTCCGCTTCTACCAGGAGCGTGACCCCGCCAGCATCCCCTGGGCTGAGACCGGTGCCTACTACATCGTCGAGTCCACTGGTGTTTTCACCACCACCGAGAAGGCCTCTGCTCACTTGAAGGGCGGTGCCAAGAAGGTTGTCATCTCTGCTCCTTCGGCTGACGCCCCCATGTTCGTCATGGGCGTCAACAACGAGACCTACAAGTCCGACATCAACGTCCTCTCCAACGCTTCTTGCACCACCAACTGCCTTGCTCCCCTCGCCAAGGTCATCCACGACAAGTACACCATCGTTGAGGGTCTCATGACCACTGTCCACTCCTACACTGCCACCCAGAAGACCGTTGACGGTCCCTCCGCCAAGGACTGGCGTGGTGGCCGCACTGCTGCTGCCAACATCATCCCCAGCAGCACCGGTGCCGCTAAGGCTGTCGGCAAGGTCATTCCCGACCTCAACGGCAAGCTCACCGGCATGGCTTTCCGTGTCCCCACTGCCAACGTCTCCGTTGTCGACCTGACTGCCCGCATTGAGAAGGGTGCCAGCTACGAGGAGATCAAGCAGA
>Guignardia_mangiferae_CBS_115047__
TTCCGTAGGTGAACCTGCGGAAGGATCATTACTGAAAT--GTAATAACTT-CTATTGAAAGGTTCCAGAGT----A----------GGC-------------------------------------------------GCTACAACGCC-----GAAATGAC---CTTCTC----ACCCTTG-TGTAC-TCACTATGTTGCTTTGGCGGGTCGACCTGGTTCCGACCCAGGCGGCCG-----GCGCCCCCAGCCTT--AAC-TGGCC----AGGA--CGCCCGGCTAAGTGCCCGCCAGTATACAAAAC-TCAAGAATTCATTTT-GTGAAGTCCTGA-TATATCATTTAATTG-ATTAAAACTTTCAACAACGGATCTCTTGGTTCTGGCATCGATGAAGAACGCAGCGAAATGCGATAAGTAATGTGAATTGCAGAATTCAGTGAATCATCGAATCTTTGAACGCACATTGCGCCCTCTGGTATTCCGGAGGGCATGCCTGTTCGAGCGTCATTTCAACCCTCAAGCT-CTGCTTGGTATTGGGCAACGTCCGCTGCCGGACGTGCCTTGAAGACCTCGGCGACGGCGTCCTAGCCTCGAGCGTAGTAG---TAAAATATC-TCGCTTTGG-AGTGCTGGGC-GACGG-CCGCCGGACAATC-GACCT--TCGGTC-TATTTTTCC---AAGGTTGACCTCGGATCAGGTAGGGATA--------------CGGCG-AGTGAAGCGGCAATAGC-TCAAATTTGAAAGCTGGCGTCTTCGACGTCCGCGTTGTAATTTGTAGAGGATGCTTCGGCGAAGACTCCTGCCTAAGTCCCCTGGAACGGGGCGTCATAGAGGGTGAGAATCCCGTATGTGGCGGGCAGTCTAAGCCATGTGAAGCTCCTTCGACGAGTCGAGTTGTTTGGGAATGCAGCTCTAAATGGGAGGTAAATTTCTTCTAAAGCTAAATATTGGCCAGAGACCGATAGCGCACAAGTAGAGTGATCGAAAGATGAAAAGCACTTTGGAAAGAGAGTTAAAAAGTACGTGAAATTGTTGAAAGGGAAGCGCTTGCAACCAGACTCGCTCG-TAGTTGCTCAGCCGGCCTCTTGGCCGGTGTACTCTTCTACGATCGGGCCAGCATCAGTTCGGGCGGCAGGATAAAGGTGTCGGGAATGTAGCACCCTTCGGGGTGTGTTATAGCCCGGCGCGGAATGCTGCCAGCCTGGACTGAGGATCTCGCTTCGGCAAGGATGCTGGCGTAATGGTTGTAAGCGGCCCGTCTTGAAACACGGACCAAGGAGTCTAACATCTATGCGAGTGTTTGGGTGTCAAACCCATGCGCGTAATGAAAGTGAACGGAGGTGGGAACCCCTCACGGGGTGCACCATCGACCGATCCTGATGTCTTCGGATGGATTTGAGTAAGAGCATAGCTGTTGGGACCCGAAAGATGGTGAACTATGCCTGAATAGGGTGAAGCCAGAGGAAACTCTGGAGAAGGTCAGTCG-CCTCACAT-TTTCTTTGAGCGCA-G---GGCGGATCGCTCGTCGCGCCACCTGGTGCCGCCTC--GCCTGA--GGGGCA-TTTTTTGGGTGGTGGGG--TCGGGCGCTACGCTAAGC-TGCTTTGGCGCCTTCGCCAACATGG-CCCAAAGCAGC---------------------CC-TGCGCG-TCA----CTTCATTT-----GCGTCGCACAA-CA-TTTTGCTAACGCCCTCCCAGGAAGCCGCCGAGCTCGGTAAGGGTTCCTTCAAGTA-TGTGCAAGGCC-GGTTTCGCCGGCGATGACGC-GCCCCGCGCTGTTTTCCGTAAGTCCCGCCCTGCCTCAGCTGTCCGAGGGCCGATTAGGCGCCCGG-AAGCTCGATGAGTTGAGATTTGCCAACT-GACGCGCTACAGCCTCCATTGTCGGTCGTCCCCGTCACCATGGGTATGTTTTCTCGCAGCGTCAGGCCCGCCGCCGTCGCTTCTGGCGCTAAC-GCCCCGCAGTATCATGATTGGCATGGGCCCGGTCAGTTCAAGGGCGAGATCAAGGTCGAGGGCAGCGACCTCGTCATCAACGGCAAGAAGGTCCGCTTCTACCAGGAGCGTGACCCCGCCAGCATCCCCTGGGCTGAGACCGGTGCCTACTACATCGTCGAGTCCACTGGTGTTTTCACCACCACCGAGAAGGCCTCTGCTCACTTGAAGGGCGGTGCCAAGAAGGTTGTCATCTCTGCTCCTTCGGCTGACGCCCCCATGTTCGTCATGGGCGTCAACAACGAGACCTACAAGTCTGACATCAACGTCCTCTCCAACGCTTCTTGCACCACCAACTGCCTTGCTCCCCTTGCCAAGGTCATCCACGACAAGTACACCATCGTTGAGGGTCTCATGACCACTGTCCACTCCTACACTGCCACCCAGAAGACCGTTGACGGTCCCTCCGCTAAGGACTGGCGTGGTGGCCGCACTGCTGCTGCCAACATCATCCCCAGCAGCACTGGTGCCGCTAAGGCTGTCGGCAAGGTCATTCCCGACCTCAACGGCAAGCTCACCGGCATGGCTTTCCGTGTCCCCACTGCCAACGTCTCCGTTGTCGACCTGACTGCCCGCATTGAGAAGGGTGCCAGCTACGAGGAGATCAAGCAGA
>Guignardia_mangiferae_CBS_115049__
TTCCGTAGGTGAACCTGCGGAAGGATCATTACTGAAAT--GTAATAACTT-CTATTGAAAGGTTCCAGAGT----A----------GGC-------------------------------------------------GCTACAACGCC-----GAAATGAC---CTTCTC----ACCCTTG-TGTAC-TCACTATGTTGCTTTGGCGGGTCGACCTGGTTCCGACCCAGGCGGCCG-----GCGCCCCCAGCCTT--AAC-TGGCC----AGGA--CGCCCGGCTAAGTGCCCGCCAGTATACAAAAC-TCAAGAATTCATTTT-GTGAAGTCCTGA-TATATCATTTAATTG-ATTAAAACTTTCAACAACGGATCTCTTGGTTCTGGCATCGATGAAGAACGCAGCGAAATGCGATAAGTAATGTGAATTGCAGAATTCAGTGAATCATCGAATCTTTGAACGCACATTGCGCCCTCTGGTATTCCGGAGGGCATGCCTGTTCGAGCGTCATTTCAACCCTCAAGCT-CTGCTTGGTATTGGGCAACGTCCGCTGCCGGACGTGCCTTGAAGACCTCGGCGACGGCGTCCTAGCCTCGAGCGTAGTAG---TAAAATATC-TCGCTTTGG-AGTGCTGGGC-GACGG-CCGCCGGACAATC-GACCT--TCGGTC-TATTTTTCC---AAGGTTGACCTCGGATCAGGTAGGGATA--------------CGGCG-AGTGAAGCGGCAATAGC-TCAAATTTGAAAGCTGGCGTCTTCGACGTCCGCGTTGTAATTTGTAGAGGATGCTTCGGCGAAGACTCCTGCCTAAGTCCCCTGGAACGGGGCGTCATAGAGGGTGAGAATCCCGTATGTGGCGGGCAGTCTAAGCCATGTGAAGCTCCTTCGACGAGTCGAGTTGTTTGGGAATGCAGCTCTAAATGGGAGGTAAATTTCTTCTAAAGCTAAATATTGGCCAGAGACCGATAGCGCACAAGTAGAGTGATCGAAAGATGAAAAGCACTTTGGAAAGAGAGTTAAAAAGTACGTGAAATTGTTGAAAGGGAAGCGCTTGCAACCAGACTCGCTCG-TAGTTGCTCAGCCGGCCTCTTGGCCGGTGTACTCTTCTACGATCGGGCCAGCATCAGTTCGGGCGGCAGGATAAAGGTGTCGGGAATGTAGCACCCTTCGGGGTGTGTTATAGCCCGGCGCGGAATGCTGCCAGCCTGGACTGAGGATCTCGCTTCGGCAAGGATGCTGGCGTAATGGTTGTAAGCGGCCCGTCTTGAAACACGGACCAAGGAGTCTAACATCTATGCGAGTGTTTGGGTGTCAAACCCATGCGCGTAATGAAAGTGAACGGAGGTGGGAACCCCTCACGGGGTGCACCATCGACCGATCCTGATGTCTTCGGATGGATTTGAGTAAGAGCATAGCTGTTGGGACCCGAAAGATGGTGAACTATGCCTGAATAGGGTGAAGCCAGAGGAAACTCTGGAGAAGGTCAGTCG-CCTCACAT-TTTCTTTGAGCGCA-G---GGCGGATCGCTCGTCGCGCCACCTGGTGCCGCCTC--GCCTGA--GGGGCA-TTTTTTGGGTGGTGGGG--TCGGGCGCTACGCTAAGC-TGCTTTGGCGCCTTCGCCAACATGG-CCCAAAGCAGC---------------------CC-TGCGCG-TCA----CTTCATTT-----GCGTCGCACAA-CA-TTTTGCTAACGCCCTCCCAGGAAGCCGCCGAGCTCGGTAAGGGTTCCTTCAAGTA-TGTGCAAGGCC-GGTTTCGCCGGCGATGACGC-CCCCCGCGCTGTTTTCCGTAAGTCCCGCCCTGCCTCAGCTGTCCGAGGGCCGATTAGGCGCCCGG-AAGCTCGATGAGTTGAGATTTGCCAACT-GACGCGCTACAGCCTCCATTGTCGGTCGTCCCCGTCACCATGGGTATGTTTTCTCGCAGCGTCAGGCCCGCCGCCGTCGCTTCTGGCGCTAAC-GCCCCGCAGTATCATGATTGGCATGGGCCCGGTCAGTTCAAGGGCGAGATCAAGGTCGAGGGCAGCGACCTCGTCATCAACGGCAAGAAGGTCCGCTTCTACCAGGAGCGTGACCCCGCCAGCATCCCCTGGGCTGAGACCGGTGCCTACTACATCGTCGAGTCCACTGGTGTTTTCACCACCACCGAGAAGGCCTCTGCTCACTTGAAGGGCGGTGCCAAGAAGGTTGTCATCTCTGCTCCTTCGGCTGACGCCCCCATGTTCGTCATGGGCGTCAACAACGAGACCTACAAGTCTGACATCAACGTCCTCTCCAACGCTTCTTGCACCACCAACTGCCTTGCTCCCCTTGCCAAGGTCATCCACGACAAGTACACCATCGTTGAGGGTCTCATGACCACTGTCCACTCCTACACTGCCACCCAGAAGACCGTTGACGGTCCCTCCGCTAAGGACTGGCGTGGTGGCCGCACTGCTGCTGCCAACATCATCCCCAGCAGCACTGGTGCCGCTAAGGCTGTCGGCAAGGTCATTCCCGACCTCAACGGCAAGCTCACCGGCATGGCTTTCCGTGTCCCCACTGCCAACGTTTCCGTTGTCGACCTGACTGCCCGCATTGAGAAGGGTGCCAGCTACGAGGAGATCAAGCAGA
>Phyllosticta_capitalensis_CBS_117118__
TTCCGTAGGTGAACCTGCGGAAGGATCATTACTGAAAT--GTAATAACTT-CTATTGAAAGGTTCCAGAGT----A----------GGC-------------------------------------------------GCTACAACGCC-----GAAATGAC---CTTCTC----ACCCTTG-TGTAC-TCACTATGTTGCTTTGGCGGGTCGACCTGGTTCCGACCCAGGCGGCCG-----GCGCCCCCAGCCTT--AAC-TGGCC----AGGA--CGCCCGGCTAAGTGCCCGCCAGTATACAAAAC-TCAAGAATTCATTTT-GTGAAGTCCTGA-TATATCATTTAATTG-ATTAAAACTTTCAACAACGGATCTCTTGGTTCTGGCATCGATGAAGAACGCAGCGAAATGCGATAAGTAATGTGAATTGCAGAATTCAGTGAATCATCGAATCTTTGAACGCACATTGCGCCCTCTGGTATTCCGGAGGGCATGCCTGTTCGAGCGTCATTTCAACCCTCAAGCT-CTGCTTGGTATTGGGCAACGTCCGCTGCCGGACGGGCCTTGAAGACCTCGGCGACGGCGTCCTAGCCTCGAGCGTAGTAG---TAAAATATC-TCGCTTTGG-AGTGCTGGGC-GACGG-CCGCCGGACAATC-GACCT--TCGGTC-TATTTTTCC---AAGGTTGACCTCGGATCAGGTAGGGATA--------------CGGCG-AGTGAAGCGGCAATAGC-TCAAATTTGAAAGCTGGCGTCTTCGACGTCCGCGTTGTAATTTGTAGAGGATGCTTCGGCGAAGACTCCTGCCTAAGTCCCCTGGAACGGGGCGTCATAGAGGGTGAGAATCCCGTATGTGGCGGGCAGTCTAAGCCATGTGAAGCTCCTTCGACGAGTCGAGTTGTTTGGGAATGCAGCTCTAAATGGGAGGTAAATTTCTTCTAAAGCTAAATATTGGCCAGAGACCGATAGCGCACAAGTAGAGTGATCGAAAGATGAAAAGCACTTTGGAAAGAGAGTTAAAAAGTACGTGAAATTGTTGAAAGGGAAGCGCTTGCAACCAGACTCGCTCG-TAGTTGCTCAGCCGGCCTCTTGGCCGGTGTACTCTTCTACGATCGGGCCAGCATCAGTTCGGGCGGCAGGATAAAGGTGTCGGGAATGTAGCACCCTTCGGGGTGTGTTATAGCCCGGCGCGGAATGCTGCCAGCCTGGACTGAGGATCTCGCTTCGGCAAGGATGCTGGCGTAATGGTTGTAAGCGGCCCGTCTTGAAACACGGACCAAGGAGTCTAACATCTATGCGAGTGTTTGGGTGTCAAACCCATGCGCGTAATGAAAGTGAACGGAGGTGGGAACCCCTCACGGGGTGCACCATCGACCGATCCTGATGTCTTCGGATGGATTTGAGTAAGAGCATAGCTGTTGGGACCCGAAAGATGGTGAACTATGCCTGAATAGGGTGAAGCCAGAGGAAACTCTGGAGAAGGTCAGTCG-CCTCACAT-TTTCTTTGAGCGCA-G---GGCGGATCGCTCGTCGCGCCACCTGGTGCCGCCTC--GCCTGA--GGGGCA-TTTTTTGGGTGGTGGGG--TCGGGCGCTACGCTAAGC-TGCTTTGGCGCCTTCGCCAACATGG-CCCAAAGCAGC---------------------CC-TGCGCG-TCA----CTTCACTT-----GCGTCGCACAA-CA-TTTTGCTAACGCCCTCCCAGGAAGCCGCCGAGCTCGGTAAGGGTCCCTTCAAGTA-TGTGCAAGGCC-GGTTTCGCCGGCGATGACGC-GCCCCGCGCTGTTTTCCGTAAGTCCCGCCCTGCCTCAGCTGTCCGAGGGCCGATTAGGCGCCCGG-AAGCTCGATGAGTTGAGATTTGCCAACT-GACGCGCTACAGCCTCCATTGTCGGTCGTCCCCGTCACCATGGGTATGTTTTCTCGCAGCGTCAGGCCCGCCGCCGTCGCTTCTGGCGCTAAC-GCCCCGCAGTATCATGATTGGCATGGGCCCGGTCAGTTCAAGGGCGAGATCAAGGTCGAGGGCAGCGACCTCGTCATCAACGGCAAGAAGGTCCGCTTCTACCAGGAGCGTGACCCCGCCAGCATCCCCTGGGCTGAGACCGGTGCCTACTACATCGTCGAGTCCACTGGTGTTTTCACCACCACCGAGAAGGCCTCTGCTCACTTGAAGGGCGGTGCCAAGAAGGTTGTCATCTCTGCTCCTTCGGCTGACGCCCCCATGTTCGTCATGGGCGTCAACAACGAGACCTACAAGTCCGACATCAACGTCCTCTCCAACGCTTCTTGCACCACCAACTGCCTTGCTCCCCTCGCCAAGGTCATCCACGACAAGTACACCATCGTTGAGGGTCTCATGACCACTGTCCACTCCTACACTGCCACCCAGAAGACCGTTGACGGTCCCTCCGCTAAGGACTGGCGTGGTGGCCGCACTGCTGCTGCCAACATCATCCCCAGCAGCACCGGTGCCGCTAAGGCTGTCGGCAAGGTCATTCCCGACCTCAACGGCAAGCTCACCGGCATGGCTTTCCGTGTCCCCACTGCCAACGTCTCCGTTGTCGACCTGACTGCCCGCATTGAGAAGGGTGCCAGCTACGAGGAGATCAAGCAGA
>Guignardia_sansevieriae_CBS_120428_
--------------------------------------------------------------------------------------------------------------------------------------------------GCC-----GAAATGAC---CTTCTC----ACCCTTG-TGTAC-TCACTATGTTGCTTTGGCGGGTCGACCTGGTTCCGACCCAGGCGGCCG-----GCGCCCCCAGCCTT--AAC-TGGCC----AGGA--CGCCCGGCTAAGTGCCCGCCAGTATACAAAAC-TCAAGAATTCATTTT-GTGAAGTCCTGA-TATATCATTTAATTG-ATTAAAACTTTCAACAACGGATCTCTTGGTTCTGGCATCGATGAAGAACGCAGCGAAATGCGATAAGTAATGTGAATTGCAGAATTCAGTGAATCATCGAATCTTTGAACGCACATTGCGCCCTCTGGTATTCCGGAGGGCATGCCTGTTCGAGCGTCATTTCAACCCTCAAGCT-CTGCTTGGTATTGGGCAACGTCCGCTGCCGGACGTGCCTTGAAGACCTCGGCGACGGCGTCCTAGCCTCGAGCGTAGTAG---TAAAATATC-TCGCTTTGG-AGTGCTGGGC-GACGG-CCGCCGGACAATC-GACCT--TCGGTC-TATTTTTCC---AAGGT-------------------------------------CGGCG-AGTGAAGCGGCAATAGC-TCAAATTTGAAAGCTGGCGTCTTCGACGTCCGCGTTGTAATTTGTAGAGGATGCTTCGGCGAAGACTCCTGCCTAAGTCCCCTGGAACGGGGCGTCATAGAGGGTGAGAATCCCGTATGTGGCGGGCAGTCTAAGCCATGTGAAGCTCCTTCGACGAGTCGAGTTGTTTGGGAATGCAGCTCTAAATGGGAGGTAAATTTCTTCTAAAGCTAAATATTGGCCAGAGACCGATAGCGCACAAGTAGAGTGATCGAAAGATGAAAAGCACTTTGGAAAGAGAGTTAAAAAGTACGTGAAATTGTTGAAAGGGAAGCGCTTGCAACCAGACTCGCTCG-TAGTTGCTCAGCCGGCCTCTTGGCCGGTGTACTCTTCTACGATCGGGCCAGCATCAGTTCGGGCGGCAGGATAAAGGTGTCGGGAATGTAGCACCCTTCGGGGTGTGTTATAGCCCGGCGCGGAATGCTGCCAGCCTGGACTGAGGATCTCGCTTCGGCAAGGATGCTGGCGTAATGGTTGTAAGCGGCCCGTCTTGAAACACGGACCAAGGAGTCTAACATCTATGCGAGTGTTTGGGTGTCAAACCCATGCGCGTAATGAAAGTGAACGGAGGTGGGAACCCCTCACGGGGTGCACCATCGACCGATCCTGATGTCTTCGGATGGATTTGAGTAAGAGCATAGCTGTTGGGACCCGAAAGATGGTGAACTATGCCTGAATAGGGTGAAGCCAGAGGAAACTCTGGAGAAGGTCAGTCG-CCTCACAT-TTTCTTTGAGCGCA-G---GGCGGATCGCTCGTCGCGCCACCTGGTGCCGCCTC--GCCTGA--GGGGCA-TTTTTTGGGTGGTGGGG--TCGGGCGCTACGCTAAGC-TGCTTTGGCGCCTTCGCCAACATGG-CCCAAAGCAGC---------------------CC-TGCGCG-TCA----CTTCATTT-----GCGTCGCACAA-CA-TTTTGCTAACGCCCTCCCAGGAAGCCGCCGAGCTCGGTAAGGGTCCCTTCAAGTATTGTGCAAGGCC-GGTTTCGCCGGCGATGACGC-GCCCCGCGCTGTTTTCCGTAAGTCCCGCCCTGCCTCAGCTGTCCGAGGGCCGATTAGGCGCCCGG-AAGCTCGACGAGTTGAGATTTGCCAACT-GACGCGCTACAGCCTCCATTGTCGGTCGTCCCCGTCACCATGGGTATGTTTTCTCGCAGCGTCAGGCCCGCCGCCGTCGCTTCTGGCGCTAAC-GCCCCGCAGTATCATGATTGGCATGGGCCCGGTCAGTTCAAGGGCGAGATCAAGGTCGAGGGCAGCGACCTCGTCATCAACGGCAAGAAGGTCCGCTTCTACCAGGAGCGTGACCCCGCCAGCATCCCCTGGGCTGAGACCGGTGCCTACTACATCGTCGAGTCCACTGGTGTTTTCACCACCACCGAGAAGGCCTCTGCTCACTTGAAGGGCGGTGCCAAGAAGGTTGTCATCTCTGCTCCTTCGGCTGACGCCCCCATGTTCGTCATGGGCGTCAACAACGAGACCTACAAGTCTGACATCAACGTCCTCTCCAACGCTTCTTGCACCACCAACTGCCTTGCTCCCCTTGCCAAGGTCATCCACGACAAGTACACCATCGTTGAGGGTCTCATGACCACTGTCCACTCCTACACTGCCACCCAGAAGACCGTTGACGGTCCCTCCGCTAAGGACTGGCGTGGTGGCCGCACTGCTGCTGCCAACATCATCCCCAGCAGCACTGGTGCCGCTAAGGCTGTCGGCAAGGTCATTCCCGACCTCAACGGCAAGCTCACAGGCATGGCTTTCCGTGTCCCCACTGCCAACGTCTCCGTTGTCGACCTGACTGCCCGCATTGAGAAGGGTGCCAGCTACGAGGAGATCAAGCAGA
>Guignardia_mangiferae_CBS_123373__
TTCCGTAGGTGAACCTGCGGAAGGATCATTACTGAAAT--GTAATAACTT-CTATTGAAAGGTTCCAGAGT----A----------GGC-------------------------------------------------GCTACAACGCC-----GAAATGAC---CTTCTC----ACCCTTG-TGTAC-TCACTATGTTGCTTTGGCGGGTCGACCTGGTTCCGACCCAGGCGGCCG-----GCGCCCCCAGCCTT--AAC-TGGCC----AGGA--CGCCCGGCTAAGTGCCCGCCAGTATACAAAAC-TCAAGAATTCATATT-GTGAAGTCCTGA-TATATCATTTAATTGATTTAAAACTTTCAACAACGGATCTCTTGGTTCTGGCATCGATGAAGAACGCAGCGAAATGCGATAAGTAATGTGAATTGCAGAATTCAGTGAATCATCGAATCTTTGAACGCACATTGCGCCCTCTGGTATTCCGGAGGGCATGCCTGTTCGAGCGTCATTTCAACCCTCAAGCT-CTGCTTGGTATTGGGCAACGTCCGCTGCCGGACGTGCCTTGAAGACCTCGGCGACGGCGTCCTAGCCTCGAGCGTAGTAG---TAAAATATC-TCGCTTTGG-AGTGCTGGGC-GACGG-CCGCCGGACAATC-GACCT--TCGGTC-TATTTTTCC---AAGGTTGACCTCGGATCAGGTAGGGATA--------------CGGCG-AGTGAAGCGGCAATAGC-TCAAATTTGAAAGCTGGCGTCTTCGACGTCCGCGTTGTAATTTGTAGAGGATGCTTCGGCGAAGACTCCTGCCTAAGTCCCCTGGAACGGGGCGTCATAGAGGGTGAGAATCCCGTATGTGGCGGGCAGTCTAAGCCATGTGAAGCTCCTTCGACGAGTCGAGTTGTTTGGGAATGCAGCTCTAAATGGGAGGTAAATTTCTTCTAAAGCTAAATATTGGCCAGAGACCGATAGCGCACAAGTAGAGTGATCGAAAGATGAAAAGCACTTTGGAAAGAGAGTTAAAAAGTACGTGAAATTGTTGAAAGGGAAGCGCTTGCAACCAGACTCGCTCG-TAGTTGCTCAGCCGGCCTCTTGGCCGGTGTACTCTTCTACGATCGGGCCAGCATCAGTTCGGGCGGCAGGATAAAGGTGTCGGGAATGTAGCACCCTTCGGGGTGTGTTATAGCCCGGCGCGGAATGCTGCCAGCCTGGACTGAGGATCTCGCTTCGGCAAGGATGCTGGCGTAATGGTTGTAAGCGGCCCGTCTTGAAACACGGACCAAGGAGTCTAACATCTATGCGAGTGTTTGGGTGTCAAACCCATGCGCGTAATGAAAGTGAACGGAGGTGGGAACCCCTCACGGGGTGCACCATCGACCGATCCTGATGTCTTCGGATGGATTTGAGTAAGAGCATAGCTGTTGGGACCCGAAAGATGGTGAACTATGCCTGAATAGGGTGAAGCCAGAGGAAACTCTGGAGAAGGTCAGTCG-CCTCACAT-TTTCTTTGAGCGCA-G---GGCGGATCGCTCGTCGCGCCACCTGGTGCCGCCTC--GCCTGA--GGGGCA-TTTTTTGGGTGGTGGGG--TCGGGCGCTACGCTAAGC-TGCTTTGGCGCCTTCGCCAACATGG-CCCAAAGCAGC---------------------CC-TGCGCG-TCA----CTTCATTT-----GCGTCGCACAA-CA-TTTTGCTAACGCCCTCCCAGGAAGCCGCCGAGCTCGGCAAGGGTTCCTTCAAGTA-TGTGCAAGGCC-GGTTTCGCCGGCGATGACGC-GCCCCGCGCTGTTTTCCGTAAGTCCCGCCCTGCCTCAGCTGTCCGAGGGCCGATTAGGCGCCCGG-AAGCTCGACGAGTTGAGATTTGCCAACT-GACGCGCTACAGCCTCCATTGTCGGTCGTCCCCGTCACCATGGGTATGTTTTCTCGCAGCGTCAGGCCCGCCGCCGTCGCTTCTGGCGCTAAC-GCCCCGCAGTATCATGATTGGCATGGGCCCGGTCAGTTCAAGGGCGAGATCAAGGTCGAGGGCAGCGACCTCGTCATCAACGGCAAGAAGGTCCGCTTCTACCAGGAGCGTGACCCCGCCAGCATCCCCTGGGCTGAGACCGGTGCCTACTACATCGTCGAGTCCACTGGTGTTTTCACCACCACCGAGAAGGCCTCTGCTCACTTGAAGGGCGGTGCCAAGAAGGTTGTCATCTCYGCTCCTTCGGCTGACGCCCCCATGTTCGTCATGGGCGTCAACAACGAGMCCTACAAGTCCGACATCAACGTCCTCTCCAACGCTTCTTGCACCACCAACTGCCTTGCTCCCCTCGCCAAGGTCATCCACGACAAGTACACCATCGTTGAGGGTCTCATGACCACTGTCCACTCCTACACTGCCACCCAGAAGACCGTTGACGGTCCCTCCGCTAAGGACTGGCGTGGTGGCCGCACTGCTGCTGCCAACATCATCCCCAGCAGCACCGGTGCCGCTAAGGCTGTCGGCAAGGTCATTCCCGACCTCAACGGCAAGCTCACCGGCATGGCTTTCCGTGTCCCCACTGCCAACGTCTCCGTTGTCGACCTGACTGCCCGCATTGAGAAGGGTGCCAGCTACGAGGAGATCAAGCAGA
>Phyllosticta_capitalensis_CPC13987_
TTCCGTAGGTGAACCTGCGGAAGGATCATTACTGAAAT--GTAATAACTT-CTATTGAAAGGTTCCAGAGT----A----------GGC-------------------------------------------------GCTACAACGCC-----GAAATGAC---CTTCTC----ACCCTTG-TGTAC-TCACTATGTTGCTTTGGCGGGTCGACCTGGTTCCGACCCAGGCGGCCG-----GCGCCCCCAGCCTT--AAC-TGGCC----AGGA--CGCCCGGCTAAGTGCCCGCCAGTATACAAAAC-TCAAGAATTCATTTT-GTGAAGTCCTGA-TATATCATTTAATTG-ATTAAAACTTTCAACAACGGATCTCTTGGTTCTGGCATCGATGAAGAACGCAGCGAAATGCGATAAGTAATGTGAATTGCAGAATTCAGTGAATCATCGAATCTTTGAACGCACATTGCGCCCTCTGGTATTCCGGAGGGCATGCCTGTTCGAGCGTCATTTCAACCCTCAAGCT-CTGCTTGGTATTGGGCAACGTCCGCTGCCGGACGTGCCTTGAAGACCTCGGCGACGGCGTCCTAGCCTCGAGCGTAGTAG---TAAAATATC-TCGCTTTGG-AGTGCTGGGC-GACGG-CCGCCGGACA------------------------------------------------------------------------CGGCG-AGTGAAGCGGCAATAGC-TCAAATTTGAAAGCTGGCGTCTTCGACGTCCGCGTTGTAATTTGTAGAGGATGCTTCGGCGAAGACTCCTGCCTAAGTCCCCTGGAACGGGGCGTCATAGAGGGTGAGAATCCCGTATGTGGCGGGCAGTCTAAGCCATGTGAAGCTCCTTCGACGAGTCGAGTTGTTTGGGAATGCAGCTCTAAATGGGAGGTAAATTTCTTCTAAAGCTAAATATTGGCCAGAGACCGATAGCGCACAAGTAGAGTGATCGAAAGATGAAAAGCACTTTGGAAAGAGAGTTAAAAAGTACGTGAAATTGTTGAAAGGGAAGCGCTTGCAACCAGACTCGCTCG-TAGTTGCTCAGCCGGCCTCTTGGCCGGTGTACTCTTCTACGATCGGGCCAGCATCAGTTCGGGCGGCAGGATAAAGGTGTCGGGAATGTAGCACCCTTCGGGGTGTGTTATAGCCCGGCGCGGAATGCTGCCAGCCTGGACTGAGGATCTCGCTTCGGCAAGGATGCTGGCGTAATGGTTGTAAGCGGCCCGTCTTGAAACACGGACCAAGGAGTCTAACATCTATGCGAGTGTTTGGGTGTCAAACCCATGCGCGTAATGAAAGTGAACGGAGGTGGGAACCCCTCACGGGGTGCACCATCGACCGATCCTGATGTCTTCGGATGGATTTGAGTAAGAGCATAGCTGTTGGGACCCGAAAGATGGTGAACTATGCCTGAATAGGGTGAAGCCAGAGGAAACTCTG--------CAGTCG-CCTCACAT-TTTCTTTGAGCGCA-G---GGCGGATCGCTCGTCGCGCCACCTGGTGCCGCCTC--GCCTGA--GGGGCA-TTTTTTGGGTGGTGGGG--TCGGGCGCTACGCTAAGC-TGCTTTGGCGCCTTCGCCAACATGG-CCCAAAGCAGC---------------------CC-TGCGCG-TCA----CTTCATTT-----GCGTCGCACAA-CA-TTTTGCTAACGCCCTCCCAGGAAGCCGCCGAGCTCGG------------------------------------------CGATGACGC-CCCCCGCGCTGTTTTCCGTAAGTCCCGCCCTGCCTCAGCTGTCCGAGGGCCGATTAGGCGCCCGG-AAGCTCGATGAGTTGAGATTTGCCAACT-GACGCGCTACAGCCTCCATTGTCGGTCGTCCCCGTCACCATGGGTATGTTTTCTCGCAGCGTCAGGCCCGCCGCCGTCGCTTCTGGCGCTAAC-GCCCCGCAGTATCATGATTGGCATGGGCCCGGTCAGTTCAAGGGCGAGATCAAGGTCGAGGGCAGCGACCTCGTCATCAACGGCAAGAAGGTCCGCTTCTACCAGGAGCGTGACCCCGCCAGCATCCCCTGGGCTGAGACCGGTGCCTACTACATCGTCGAGTCCACTGGTGTTTTCACCACCACCGAGAAGGCCTCTGCTCACTTGAAGGGCGGTGCCAAGAAGGTTGTCATCTCTGCTCCTTCGGCTGACGCCCCCATGTTCGTCATGGGCGTCAACAACGAGACCTACAAGTCTGACATCAACGTCCTCTCCAACGCTTCTTGCACCACCAACTGCCTTGCTCCCCTTGCCAAGGTCATCCACGACAAGTACACCATCGTTGAGGGTCTCATGACCACTGTCCACTCCTACACTGCCACCCAGAAGACCGTTGACGGTCCCTCCGCTAAGGACTGGCGTGGTGGCCGCACTGCTGCTGCCAACATCATCCCCAGCAGCACTGGTGCCGCTAAGGCTGTCGGCAAGGTCATTCCCGACCTCAACGGCAAGCTCACCGGCATGGCTTTCCGTGTCCCCACTGCCAACGTCTCCGTTGTCGACCTGACTGCCCGCATTGAGAAGGGTGCCAGCTACGAGGAGATCAAGCAGA
>Phyllosticta_capitalensis_CPC16592_
TTCCGTAGGTGAACCTGCGGAAGGATCATTACTGAAAT--GTAATAACTT-CTATTGAAAGGTTCCAGAGT----A----------GGC-------------------------------------------------GCTACAACGCC-----GAAATGAC---CTTCTC----ACCCTTG-TGTAC-TCACTATGTTGCTTTGGCGGGTCGACCTGGTTCCGACCCAGGCGGCCG-----GCGCCCCCAGCCTT--AAC-TGGCC----AGGA--CGCCCGGCTAAGTGCCCGCCAGTATACAAAAC-TCAAGAATTCATTTT-GTGAAGTCCTGA-TATATCATTTAATTG-ATTAAAACTTTCAACAACGGATCTCTTGGTTCTGGCATCGATGAAGAACGCAGCGAAATGCGATAAGTAATGTGAATTGCAGAATTCAGTGAATCATCGAATCTTTGAACGCACATTGCGCCCTCTGGTATTCCGGAGGGCATGCCTGTTCGAGCGTCATTTCAACCCTCAAGCT-CTGCTTGGTATTGGGCAACGTCCGCTGCCGGACGTGCCTTGAAGACCTCGGCGACGGCGTCCTAGCCTCGAGCGTAGTAG---TAAAATATC-TCGCTTTGG-AGTGCTGGGC-GACGG-CCGCCGGACA------------------------------------------------------------------------CGGCG-AGTGAAGCGGCAATAGC-TCAAATTTGAAAGCTGGCGTCTTCGACGTCCGCGTTGTAATTTGTAGAGGATGCTTCGGCGAAGACTCCTGCCTAAGTCCCCTGGAACGGGGCGTCATAGAGGGTGAGAATCCCGTATGTGGCGGGCAGTCTAAGCCATGTGAAGCTCCTTCGACGAGTCGAGTTGTTTGGGAATGCAGCTCTAAATGGGAGGTAAATTTCTTCTAAAGCTAAATATTGGCCAGAGACCGATAGCGCACAAGTAGAGTGATCGAAAGATGAAAAGCACTTTGGAAAGAGAGTTAAAAAGTACGTGAAATTGTTGAAAGGGAAGCGCTTGCAACCAGACTCGCTCG-TAGTTGCTCAGCCGGCCTCTTGGCCGGTGTACTCTTCTACGATCGGGCCAGCATCAGTTCGGGCGGCAGGATAAAGGTGTCGGGAATGTAGCACCCTTCGGGGTGTGTTATAGCCCGGCGCGGAATGCTGCCAGCCTGGACTGAGGATCTCGCTTCGGCAAGGATGCTGGCGTAATGGTTGTAAGCGGCCCGTCTTGAAACACGGACCAAGGAGTCTAACATCTATGCGAGTGTTTGGGTGTCAAACCCATGCGCGTAATGAAAGTGAACGGAGGTGGGAACCCCTCACGGGGTGCACCATCGACCGATCCTGATGTCTTCGGATGGATTTGAGTAAGAGCATAGCTGTTGGGACCCGAAAGATGGTGAACTATGCCTGAATAGGGTGAAGCCAGAGGAAACTCTG--------CAGTCG-CCTCACAT-TTTCTTTGAGCGCA-G---GGCGGATCGCTCGTCGCGCCACCTGGTGCCGCCTC--GCCTGA--GGGGCA-TTTTTTGGGTGGTGGGG--TCGGGCGCTACGCTAAGC-TGCTTTGGCGCCTTCGCCAACATGG-CCCAAAGCAGC---------------------CC-TGCGCG-TCA----CTTCATTT-----GCGTCGCACAA-CA-TTTTGCTAACGCCCTCCCAGGAAGCCGCCGAGCTCGG------------------------------------------CGATGACGC-GCCCCGCGCTGTTTTCCGTAAGTCCCGCCCTGCCTCAGCAGTCCGAGGGCCGATTAGGCGCCCGG-AAGCTCGATGAGTTGAGATTTGCCAACT-GACGCGCTACAGCCTCCATTGTCGGTCGTCCCCGTCACCATGGGTATGTTTTCTCGCAGCGTCAGGCCCGCCGCCGTCGCTTCTGGCGCTAAC-GCCCCGCACTATCATGATTGGCATGGGTCCGGTCAGTTCAAGGGCGAGATCAAGGTCGAGGGCAGCGACCTCGTCATCAACGGCAAGAAGGTCCGCTTCTACCAGGAGCGTGACCCCGCCAGCATCCCCTGGGCTGAGACCGGTGCCTACTACATCGTCGAGTCCACTGGTGTTTTCACCACCACCGAGAAGGCCTCTGCTCACTTGAAGGGCGGTGCCAAGAAGGTTGTCATCTCTGCTCCTTCGGCTGACGCCCCCATGTTCGTCATGGGCGTCAACAACGAGACCTACAAGTCTGACATCAACGTCCTCTCCAACGCTTCTTGCACCACCAACTGCCTTGCTCCCCTTGCCAAGGTCATCCACGACAAGTACACCATCGTTGAGGGTCTCATGACCACTGTCCACTCCTACACTGCCACCCAGAAGACCGTTGACGGTCCCTCCGCTAAGGACTGGCGTGGTGGCCGCACTGCTGCTGCCAACATCATCCCCAGCAGCACTGGTGCCGCTAAGGCTGTCGGCAAGGTCATTCCCGACCTCAACGGCAAGCTCACCGGCATGGCTTTCCGTGTCCCCACTGCCAACGTCTCCGTTGTCGACCTGACTGCCCGCATTGAGAAGGGTGCCAGCTACGAGGAGATCAAGCAGA
>Phyllosticta_capitalensis_CPC17468_
TTCCGTAGGTGAACCTGCGGAAGGATCATTACTGAAAT--GTAATAACTT-CTATTGAAAGGTTCCAGAGT----A----------GGC-------------------------------------------------GCTACAACGCC-----GAAATGAC---CTTCTC----ACCCTTG-TGTAC-TCACTATGTTGCTTTGGCGGGTCGACCTGGTTCCGACCCAGGCGGCCG-----GCGCCCCCAGCCTT--AAC-TGGCC----AGGA--CGCCCGGCTAAGTGCCCGCCAGTATACAAAAC-TCAAGAATTCATTTT-GTGAAGTCCTGA-TATATCATTTAATTG-ATTAAAACTTTCAACAACGGATCTCTTGGTTCTGGCATCGATGAAGAACGCAGCGAAATGCGATAAGTAATGTGAATTGCAGAATTCAGTGAATCATCGAATCTTTGAACGCACATTGCGCCCTCTGGTATTCCGGAGGGCATGCCTGTTCGAGCGTCATTTCAACCCTCAAGCT-CTGCTTGGTATTGGGCAACGTCCGCTGCCGGACGTGCCTTGAAGACCTCGGCGACGGCGTCCTAGCCTCGAGCGTAGTAG---TAAAATATC-TCGCTTTGG-AGTGCTGGGC-GACGG-CCGCCGGACA------------------------------------------------------------------------CGGCG-AGTGAAGCGGCAATAGC-TCAAATTTGAAAGCTGGCGTCTTCGACGTCCGCGTTGTAATTTGTAGAGGATGCTTCGGCGAAGACTCCTGCCTAAGTCCCCTGGAACGGGGCGTCATAGAGGGTGAGAATCCCGTATGTGGCGGGCAGTCTAAGCCATGTGAAGCTCCTTCGACGAGTCGAGTTGTTTGGGAATGCAGCTCTAAATGGGAGGTAAATTTCTTCTAAAGCTAAATATTGGCCAGAGACCGATAGCGCACAAGTAGAGTGATCGAAAGATGAAAAGCACTTTGGAAAGAGAGTTAAAAAGTACGTGAAATTGTTGAAAGGGAAGCGCTTGCAACCAGACTCGCTCG-TAGTTGCTCAGCCGGCCTCTTGGCCGGTGTACTCTTCTACGATCGGGCCAGCATCAGTTCGGGCGGCAGGATAAAGGTGTCGGGAATGTAGCACCCTTCGGGGTGTGTTATAGCCCGGCGCGGAATGCTGCCAGCCTGGACTGAGGATCTCGCTTCGGCAAGGATGCTGGCGTAATGGTTGTAAGCGGCCCGTCTTGAAACACGGACCAAGGAGTCTAACATCTATGCGAGTGTTTGGGTGTCAAACCCATGCGCGTAATGAAAGTGAACGGAGGTGGGAACCCCTCACGGGGTGCACCATCGACCGATCCTGATGTCTTCGGATGGATTTGAGTAAGAGCATAGCTGTTGGGACCCGAAAGATGGTGAACTATGCCTGAATAGGGTGAAGCCAGAGGAAACTCTG--------CAGTCG-CCTCACAT-TTTCTTTGAGCGCA-G---GGCGGATCGCTCGTCGCGCCACCTGGTGCCGCCTC--GCCTGA-GGGGGCA-TTTTTTGGGTGGTGGGGGTCTGGGCGCTACGCTAAGC-TGCTTTGGCGCCTTCGCCAACATGG-CCCAAAGCAGC---------------------CC-TGCGCG-TCA----CTTCACTT-----GCGTCGCACAA-CA-TTTTGCTAACGCCCTCCCAGGAAGCCGCCGAGCTCGG------------------------------------------CGATGACGC-GCCCCGCGCTGTTTTCCGTAAGTCCCGCCCTGCCTCAGCTGTCCGAGGGCCGATTAGGCGCCCGG-AAGCTCGATGAGTTGAGATTTGCCAACT-GACGCGCTACAGCCTCCATTGTCGGTCGTCCCCGTCACCATGGGTATGTTTTCTCGCAGCGTCAGGCCCGCCGCCGTCGCTTCTGGCGCTAAC-GCCCCGCAGTATCATGATTGGCATGGGCCCGGTCAGTTCAAGGGCGAGATCAAGGTCGAGGGCAGCGACCTCGTCATCAACGGCAAGAAGGTCCGCTTCTACCAGGAGCGTGACCCCGCCAGCATCCCCTGGGCTGAGACCGGTGCCTACTACATCGTCGAGTCCACTGGTGTTTTCACCACCACCGAGAAGGCCTCTGCTCACTTGAAGGGCGGTGCCAAGAAGGTTGTCATCTCTGCTCCTTCGGCTGACGCCCCCATGTTCGTCATGGGCGTCAACAACGAGACCTACAAGTCCGACATCAACGTCCTCTCCAACGCTTCTTGCACCACCAACTGCCTTGCTCCCCTCGCCAAGGTCATCCACGACAAGTACACCATCGTTGAGGGTCTCATGACCACTGTCCACTCCTACACTGCCACCCAGAAGACCGTTGACGGTCCCTCCGCTAAGGACTGGCGTGGTGGCCGCACTGCTGCTGCCAACATCATCCCCAGCAGCACCGGTGCCGCTAAGGCTGTCGGCAAGGTCATTCCCGACCTCAACGGCAAGCTCACCGGCATGGCTTTCCGTGTCCCCACTGCCAACGTCTCCGTTGTCGACCTGACTGCCCGCATTGAGAAGGGTGCCAGCTACGAGGAGATCAAGCAGA
>Guignardia_mangiferae_CPC20256_
------------------------------------------------------TTGAAAGGTTCCAGAGT----A----------GGC-------------------------------------------------GCTACAACGCC-----GAAATGAC---CTTCTC----ACCCTTG-TGTAC-TCACTATGTTGCTTTGGCGGGTCGACCTGGTTCCGACCCAGGCGGCCG-----GCGCCCCCAGCCTT--AAC-TGGCC----AGGA--CGCCCGGCTAAGTGCCCGCCAGTATACAAAAC-TCAAGAATTCATTTT-GTGAAGTCCTGA-TATATCATTTAATTG-ATTAAAACTTTCAACAACGGATCTCTTGGTTCTGGCATCGATGAAGAACGCAGCGAAATGCGATAAGTAATGTGAATTGCAGAATTCAGTGAATCATCGAATCTTTGAACGCACATTGCGCCCTCTGGTATTCCGGAGGGCATGCCTGTTCGAGCGTCATTTCAACCCTCAAGCT-CTGCTTGGTATTGGGCAACGTCCGCTGCCGGACGTGCCTTGAAGACCTCGGCGACGGCGTCCTAGCCTCGAGCGTAGTAG---TAAAATATC-TCGCTTTGG-AGTGCTGGGC-GACGG-CCGCCGGACAA-----------------------------------------------------------------------CGGCG-AGTGAAGCGGCAATAGC-TCAAATTTGAAAGCTGGCGTCTTCGACGTCCGCGTTGTAATTTGTAGAGGATGCTTCGGCGAAGACTCCTGCCTAAGTCCCCTGGAACGGGGCGTCATAGAGGGTGAGAATCCCGTATGTGGCGGGCAGTCTAAGCCATGTGAAGCTCCTTCGACGAGTCGAGTTGTTTGGGAATGCAGCTCTAAATGGGAGGTAAATTTCTTCTAAAGCTAAATATTGGCCAGAGACCGATAGCGCACAAGTAGAGTGATCGAAAGATGAAAAGCACTTTGGAAAGAGAGTTAAAAAGTACGTGAAATTGTTGAAAGGGAAGCGCTTGCAACCAGACTCGCTCG-TAGTTGCTCAGCCGGCCTCTTGGCCGGTGTACTCTTCTACGATCGGGCCAGCATCAGTTCGGGCGGCAGGATAAAGGTGTCGGGAATGTAGCACCCTTCGGGGTGTGTTATAGCCCGGCGCGGAATGCTGCCAGCCTGGACTGAGGATCTCGCTTCGGCAAGGATGCTGGCGTAATGGTTGTAAGCGGCCCGTCTTGAAACACGGACCAAGGAGTCTAACATCTATGCGAGTGTTTGGGTGTCAAACCCATGCGCGTAATGAAAGTGAACGGAGGTGGGAACCCCTCACGGGGTGCACCATCGACCGATCCTGATGTCTTCGGATGGATTTGAGTAAGAGCATAGCTGTTGGGACCCGAAAGATGGTGAACTATGCCTGAATAGGGTGAAGCCAGAGGAAACTCTG--------------------------------AGCGCA-G---GGCGGATCGCTCGTCGCGCCACCTGGTGCCGCCTC--GCCTGA--GGGGCA-TTTTTTGGGTGGTGGGG--TCGGGCGCTACGCTAAGC-TGCTTTGGCGCCTTCGCCAACATGG-CCCAAAGCAGC---------------------CC-TGCGCG-TCA----CTTCATTT-----GCGTCGCACAA-CA-TTTTGCTAACGCCCTCCCAGGAAGCCGCCGAGCTCGGCAAGGGTTCCTTCAAGTA--------------------------ATGACGC-GCCCCGCGCTGTTTTCCGTAAGTCCCGCCCTGCCTCAGCTGTCCGAGGGCCGATTAGGCGCCCGG-AAGCTCGATGAGTTGAGATTTGCCAACT-GACGCGCTACAGCCTCCATTGTCGGTCGTCCCCGTCACCATGGGTATGTTTTCTCGCAGCGTCAGGCCCGCCGCCGTCGCTTCTGGCGCTAAC-GCCCCGCAGTATCATGATTGGCATGGGCCCGGTCAGTTCAAGGGCGAGATCAAGGTCGAGGGCAGCGACCTCGTCATCAACGGCAAGAAGGTCCGCTTCTACCAGGAGCGTGACCCCGCCAGCATCCCCTGGGCTGAGACCGGTGCCTACTACATCGTCGAGTCCACTGGTGTTTTCACCACCACCGAGAAGGCCTCTGCTCACTTGAAGGGCGGTGCCAAGAAGGTTGTCATCTCTGCTCCTTCGGCTGACGCCCCCATGTTCGTCATGGGCGTCAACAACGAGACCTACAAGTCCGACATCAACGTCCTCTCCAACGCTTCTTGCACCACCAACTGCCTTGCTCCCCTCGCCAAGGTCATCCACGACAAGTACACCATCGTTGAGGGTCTCATGACCACTGTCCACTCCTACACTGCCACCCAGAAGACCGTTGACGGTCCCTCCGCTAAGGACTGGCGTGGTGGCCGCACTGCTGCTGCCAACATCATCCCCAGCAGCACCGGTGCCGCTAAGGCTGTCGGCAAGGTCATTCCCGACCTCAACGGCAAGCTCACCGGCATGGCTTTCCGTGTCCCCACTGCCAACGTCTCCGTTGTCGACCTGACTGCCCGCATTGAGAAGGGTGCCAGCTACGAGGAGATCAAGCAGA
>Guignardia_mangiferae_CPC20257_
------------------------------------------------------TTGAAAGGTTCCAGAGT----A----------GGC-------------------------------------------------GCTACAACGCC-----GAAATGAC---CTTCTC----ACCCTTG-TGTAC-TCACTATGTTGCTTTGGCGGGTCGACCTGGTTCCGACCCAGGCGGCCG-----GCGCCCCCAGCCTT--AAC-TGGCC----AGGA--CGCCCGGCTAAGTGCCCGCCAGTATACAAAAC-TCAAGAATTCATTTT-GTGAAGTCCTGA-TATATCATTTAATTG-ATTAAAACTTTCAACAACGGATCTCTTGGTTCTGGCATCGATGAAGAACGCAGCGAAATGCGATAAGTAATGTGAATTGCAGAATTCAGTGAATCATCGAATCTTTGAACGCACATTGCGCCCTCTGGTATTCCGGAGGGCATGCCTGTTCGAGCGTCATTTCAACCCTCAAGCT-CTGCTTGGTATTGGGCAACGTCCGCTGCCGGACGTGCCTTGAAGACCTCGGCGACGGCGTCCTAGCCTCGAGCGTAGTAG---TAAAATATC-TCGCTTTGG-AGTGCTGGGC-GACGG-CCGCCGGACAA-----------------------------------------------------------------------CGGCG-AGTGAAGCGGCAATAGC-TCAAATTTGAAAGCTGGCGTCTTCGACGTCCGCGTTGTAATTTGTAGAGGATGCTTCGGCGAAGACTCCTGCCTAAGTCCCCTGGAACGGGGCGTCATAGAGGGTGAGAATCCCGTATGTGGCGGGCAGTCTAAGCCATGTGAAGCTCCTTCGACGAGTCGAGTTGTTTGGGAATGCAGCTCTAAATGGGAGGTAAATTTCTTCTAAAGCTAAATATTGGCCAGAGACCGATAGCGCACAAGTAGAGTGATCGAAAGATGAAAAGCACTTTGGAAAGAGAGTTAAAAAGTACGTGAAATTGTTGAAAGGGAAGCGCTTGCAACCAGACTCGCTCG-TAGTTGCTCAGCCGGCCTCTTGGCCGGTGTACTCTTCTACGATCGGGCCAGCATCAGTTCGGGCGGCAGGATAAAGGTGTCGGGAATGTAGCACCCTTCGGGGTGTGTTATAGCCCGGCGCGGAATGCTGCCAGCCTGGACTGAGGATCTCGCTTCGGCAAGGATGCTGGCGTAATGGTTGTAAGCGGCCCGTCTTGAAACACGGACCAAGGAGTCTAACATCTATGCGAGTGTTTGGGTGTCAAACCCATGCGCGTAATGAAAGTGAACGGAGGTGGGAACCCCTCACGGGGTGCACCATCGACCGATCCTGATGTCTTCGGATGGATTTGAGTAAGAGCATAGCTGTTGGGACCCGAAAGATGGTGAACTATGCCTGAATAGGGTGAAGCCAGAGGAAACTCTG--------------------------------AGCGCA-G---GGCGGATCGCTCGTCGCGCCACCTGGTGCCGCCTC--GCCTGA--GGGGCA-TTTTTTGGGTGGTGGGG--TCGGGCGCTACGCTAAGC-TGCTTTGGCGCCTTCGCCAACATGG-CCCAAAGCAGC---------------------CC-TGCGCG-TCA----CTTCACTT-----GCGTCGCACAA-CA-TTTTGCTAACGCCCTCCCAGGAAGCCGCCGAGCTCGGCAAGGGTTCCTTCAAGTA--------------------------ATGACGC-GCCCCGCGCTGTTTTCCGTAAGTCCCGCCCTGCCTCAGCTGTCCGAGGGCCGATTAGGCGCCCGG-AAGCTCGATGAGTTGAGATTTGCCAACT-GACGCGCTACAGCCTCCATTGTCGGTCGTCCCCGTCACCATGGGTATGTTTTCTCGCAGCGTCAGGCCCGCCGCCGTCGCTTCTGGCGCTAAC-GCCCCGCAGTATCATGATTGGCATGGGCCCGGTCAGTTCAAGGGCGAGATCAAGGTCGAGGGCAGCGACCTCGTCATCAACGGCAAGAAGGTCCGCTTCTACCAGGAGCGTGACCCCGCCAGCATCCCCTGGGCTGAGACCGGTGCCTACTACATCGTCGAGTCCACTGGTGTTTTCACCACCACCGAGAAGGCCTCTGCTCACTTGAAGGGCGGTGCCAAGAAGGTTGTCATCTCTGCTCCTTCGGCTGACGCCCCCATGTTCGTCATGGGCGTCAACAACGAGACCTACAAGTCCGACATCAACGTCCTCTCCAACGCTTCTTGCACCACCAACTGCCTTGCTCCCCTCGCCAAGGTCATCCACGACAAGTACACCATCGTTGAGGGTCTCATGACCACTGTCCACTCCTACACTGCCACCCAGAAGACCGTTGACGGTCCCTCCGCTAAGGACTGGCGTGGTGGCCGCACTGCTGCTGCCAACATCATCCCCAGCAGCACCGGTGCCGCTAAGGC-GTCGGCAAGGTCATTCCCGACCTCAACGGCAAGCTCACCGGCATGGCTTTCCGTGTCCCCACTGCCAACGTCTCCGTTGTCGACCTGACTGCCCGCATTGAGAAGGGTGCCAGCTACGAGGAGATCAAGCAGA
>Phyllosticta_capitalensis_LGMF219_
TTCCGTAGGTGAACCTGCGGAAGGATCATTACTGAAAT--GTAATAACTT-CTATTGAAAGGTTCCAGAGT----A----------GGC-------------------------------------------------GCTACAACGCC-----GAAATGAC---CTTCTC----ACCCTTG-TGTAC-TCACTATGTTGCTTTGGCGGGTCGACCTGGTTCCGACCCAGGCGGCCG-----GCGCCCCCAGCCTT--AAC-TGGCC----AGGA--CGCCCGGCTAAGTGCCCGCCAGTATACAAAAC-TCAAGAATTCATTTT-GTGAAGTCCTGA-TATATCATTTAATTG-ATTAAAACTTTCAACAACGGATCTCTTGGTTCTGGCATCGATGAAGAACGCAGCGAAATGCGATAAGTAATGTGAATTGCAGAATTCAGTGAATCATCGAATCTTTGAACGCACATTGCGCCCTCTGGTATTCCGGAGGGCATGCCTGTTCGAGCGTCATTTCAACCCTCAAGCT-CTGCTTGGTATTGGGCAACGTCCGCTGCCGGACGTGCCTTGAAGACCTCGGCGACGGCGTCCTAGCCTCGAGCGTAGTAG---TAAAATATC-TCGCTTTGG-AGTGCTGGGC-GACGG-CCGCCGGACA------------------------------------------------------------------------CGGCG-AGTGAAGCGGCAATAGC-TCAAATTTGAAAGCTGGCGTCTTCGACGTCCGCGTTGTAATTTGTAGAGGATGCTTCGGCGAAGACTCCTGCCTAAGTCCCCTGGAACGGGGCGTCATAGAGGGTGAGAATCCCGTATGTGGCGGGCAGTCTAAGCCATGTGAAGCTCCTTCGACGAGTCGAGTTGTTTGGGAATGCAGCTCTAAATGGGAGGTAAATTTCTTCTAAAGCTAAATATTGGCCAGAGACCGATAGCGCACAAGTAGAGTGATCGAAAGATGAAAAGCACTTTGGAAAGAGAGTTAAAAAGTACGTGAAATTGTTGAAAGGGAAGCGCTTGCAACCAGACTCGCTCG-TAGTTGCTCAGCCGGCCTCTTGGCCGGTGTACTCTTCTACGATCGGGCCAGCATCAGTTCGGGCGGCAGGATAAAGGTGTCGGGAATGTAGCACCCTTCGGGGTGTGTTATAGCCCGGCGCGGAATGCTGCCAGCCTGGACTGAGGATCTCGCTTCGGCAAGGATGCTGGCGTAATGGTTGTAAGCGGCCCGTCTTGAAACACGGACCAAGGAGTCTAACATCTATGCGAGTGTTTGGGTGTCAAACCCATGCGCGTAATGAAAGTGAACGGAGGTGGGAACCCCTCACGGGGTGCACCATCGACCGATCCTGATGTCTTCGGATGGATTTGAGTAAGAGCATAGCTGTTGGGACCCGAAAGATGGTGAACTATGCCTGAATAGGGTGAAGCCAGAGGAAACTCTG--------CAGTCG-CCTCACAT-TTTCTTTGAGCGCA-G---GGCGGATCGCTCGTCGCGCCACCTGGTGCCGCCTC--GCCTGA--GGGGCA-TTTTTTGGGTGGTGGGG--TCGGGCGCTACGCTAAGC-TGCTTTGGCGCCTTCGCCAACATGG-CCCAAAGCAGC---------------------CC-TGCGCG-TCA----CTTCA-TT-----GCGTCGCACAA-CA-TTTTGCTAACGCCCTCCCAGGAAGCCGCCGAGCTCGG------------------------------------------CGATGACGC-GCCCCGCGCTGTTTTCCGTAAGTCCCGCCCTGCCTCAGCTGTCCGAGGGCCGATTAGGCGCCCGG-AAGCTCGATGAGTTGAGATTTGCCAACT-GACGCGCTACAGCCTCCATTGTCGGTCGTCCCCGTCACCATGGGTATGTTTTCTCGCAGCGTCAGGCCCGCCGCCGTCGCTTCTGGCGCTAAC-GCCCCGCAGTATCATGATTGGCATGGGCCCGGTCAGTTCAAGGGCGAGATCAAGGTCGAGGGCAGCGACCTCGTCATCAACGGCAAGAAGGTCCGCTTCTACCAGGAGCGTGACCCCGCCAGCATCCCCTGGGCTGAGACCGGTGCCTACTACATCGTCGAGTCCACTGGTGTTTTCACCACCACCGAGAAGGCCTCTGCTCACTTGAAGGGCGGTGCCAAGAAGGTTGTCATCTCTGCTCCTTCGGCTGACGCCCCCATGTTCGTCATGGGCGTCAACAACGAGACCTACAAGTCCGACATCAACGTCCTCTCCAACGCTTCTTGCACCACCAACTGCCTTGCTCCCCTCGCCAAGGTCATCCACGACAAGTACACCATCGTTGAGGGTCTCATGACCACTGTCCACTCCTACACTGCCACCCAGAAGACCGTTGACGGTCCCTCCGCTAAGGACTGGCGTGGTGGCCGCACTGCTGCTGCCAACATCATCCCCAGCAGCACCGGTGCCGCTAAGGCTGTCGGCAAGGTCATTCCCGACCTCAACGGCAAGCTCACCGGCATGGCTTTCCGTGTCCCCACTGCCAACGTCTCCGTTGTCGACCTGACTGCCCGCATTGAGAAGGGTGCCAGCTACGAGGAGATCAAGCAGA
>Phyllosticta_capitalensis_LGMF220_
TTCCGTAGGTGAACCTGCGGAAGGATCATTACTGAAAT--GTAATAACTT-CTATTGAAAGGTTCCAGAGT----A----------GGC-------------------------------------------------GCTACAACGCC-----GAAATGAC---CTTCTC----ACCCTTG-TGTAC-TCACTATGTTGCTTTGGCGGGTCGACCTGGTTCCGACCCAGGCGGCCG-----GCGCCCCCAGCCTT--AAC-TGGCC----AGGA--CGCCCGGCTAAGTGCCCGCCAGTATACAAAAC-TCAAGAATTCATTTT-GTGAAGTCCTGA-TATATCATTTAATTG-ATTAAAACTTTCAACAACGGATCTCTTGGTTCTGGCATCGATGAAGAACGCAGCGAAATGCGATAAGTAATGTGAATTGCAGAATTCAGTGAATCATCGAATCTTTGAACGCACATTGCGCCCTCTGGTATTCCGGAGGGCATGCCTGTTCGAGCGTCATTTCAACCCTCAAGCT-CTGCTTGGTATTGGGCAACGTCCGCTGCCGGACGTGCCTTGAAGACCTCGGCGACGGCGTCCTAGCCTCGAGCGTAGTAG---TAAAATATC-TCGCTTTGG-AGTGCTGGGC-GACGG-CCGCCGGACA------------------------------------------------------------------------CGGCGAAGTGAAGCGGCAATAGC-TCAAATTTGAAAGCTGGCGTCTTCGACGTCCGCGTTGTAATTTGTAGAGGATGCTTCGGCGAAGACTCCTGCCTAAGTCCCCTGGAACGGGGCGTCATAGAGGGTGAGAATCCCGTATGTGGCGGGCAGTCTAAGCCATGTGAAGCTCCTTCGACGAGTCGAGTTGTTTGGGAATGCAGCTCTAAATGGGAGGTAAATTTCTTCTAAAGCTAAATATTGGCCAGAGACCGATAGCGCACAAGTAGAGTGATCGAAAGATGAAAAGCACTTTGGAAAGAGAGTTAAAAAGTACGTGAAATTGTTGAAAGGGAAGCGCTTGCAACCAGACTCGCTCG-TAGTTGCTCAGCCGGCCTCTTGGCCGGTGTACTCTTCTACGATCGGGCCAGCATCAGTTCGGGCGGCAGGATAAAGGTGTCGGGAATGTAGCACCCTTCGGGGTGTGTTATAGCCCGGCGCGGAATGCTGCCAGCCTGGACTGAGGATCTCGCTTCGGCAAGGATGCTGGCGTAATGGTTGTAAGCGGCCCGTCTTGAAACACGGACCAAGGAGTCTAACATCTATGCGAGTGTTTGGGTGTCAAACCCATGCGCGTAATGAAAGTGAACGGAGGTGGGAACCCCTCACGGGGTGCACCATCGACCGATCCTGATGTCTTCGGATGGATTTGAGTAAGAGCATAGCTGTTGGGACCCGAAAGATGGTGAACTATGCCTGAATAGGGTGAAGCCAGAGGAAACTCTG--------CAGTCG-CCTCACAT-TTTCTTTGAGCGCA-G---GGCGGATCGCTCGTCGCGCCACCTGGTGCCGCCTC--GCCTGA--GGGGCA-TTTTTTGGGTGGTGGGG--TCGGGCGCTACGCTAAGC-TGCTTTGGCGCCTTCGCCAACATGG-CCCAAAGCAGC---------------------CC-TGCGCG-TCA----CTTCA-TT-----GCGTCGCACAA-CA-TTTTGCTAACGCCCTCCCAGGAAGCCGCCGAGCTCGG------------------------------------------CGATGACGC-GCCCCGCGCTGTTTTCCGTAAGTCCCGCCCTGCCTCAGCTGTCCGAGGGCCGATTAGGCGCCCGG-AAGCTCGATGAGTTGAGATTTGCCAACT-GACGCGCTACAGCCTCCATTGTCGGTCGTCCCCGTCACCATGGGTATGTTTTCTCGCAGCGTCAGGCCCGCCGCCGTCGCTTCTGGCGCTAAC-GCCCCGCAGTATCATGATTGGCATGGGCCCGGTCAGTTCAAGGGCGAGATCAAGGTCGAGGGCAGCGACCTCGTCATCAACGGCAAGAAGGTCCGCTTCTACCAGGAGCGTGACCCCGCCAGCATCCCCTGGGCTGAGACCGGTGCCTACTACATCGTCGAGTCCACTGGTGTTTTCACCACCACCGAGAAGGCCTCTGCTCACTTGAAGGGCGGTGCCAAGAAGGTTGTCATCTCTGCTCCTTCGGCTGACGCCCCCATGTTCGTCATGGGCGTCAACAACGAGACCTACAAGTCTGACATCAACGTCCTCTCCAACGCTTCTTGCACCACCAACTGCCTTGCTCCCCTTGCCAAGGTCATCCACGACAAGTACACCATCGTTGAGGGTCTCATGACCACTGTCCACTCCTACACTGCCACCCAGAAGACCGTTGACGGTCCCTCCGCTAAGGACTGGCGTGGTGGCCGCACTGCTGCTGCCAACATCATCCCCAGCAGCACTGGTGCCGCTAAGGCTGTCGGCAAGGTCATTCCCGACCTCAACGGCAAGCTCACCGGCATGGCTTTCCGTGTCCCCACTGCCAACGTCTCCGTTGTCGACCTGACTGCCCGCATTGAGAAGGGTGCCAGCTACGAGGAGATCAAGCAGA
>Phyllosticta_capitalensis_LGMF222_
TTCCGTAGGTGAACCTGCGGAAGGATCATTACTGAAAT--GTAATAACTT-CTATTGAAAGGTTCCAGAGT----A----------GGC-------------------------------------------------GCTACAACGCC-----GAAATGAC---CTTCTC----ACCCTTG-TGTAC-TCACCATGTTGCTTTGGCGGGTCGACCTGGTTCCGACCCAGGCGGCCG-----GCGCCCCCAGCCTT--AAC-TGGCC----AGGA--CGCCCGGCTAAGTGCCCGCCAGTATACAAAAC-TCAAGAATTCATTTT-GTGAAGTCCTGA-TATATCATTTAATTG-ATTAAAACTTTCAACAACGGATCTCTTGGTTCTGGCATCGATGAAGAACGCAGCGAAATGCGATAAGTAATGTGAATTGCAGAATTCAGTGAATCATCGAATCTTTGAACGCACATTGCGCCCTCTGGTATTCCGGAGGGCATGCCTGTTCGAGCGTCATTTCAACCCTCAAGCT-CTGCTTGGTATTGGGCAACGTCCGCTGCCGGACGTGCCTTGAAGACCTCGGCGACGGCGTCCTAGCCTCGAGCGTAGTAG---TAAAATATC-TCGCTTTGG-AGTGCTGGGC-GACGG-CCGCCGGACA------------------------------------------------------------------------CGGCGAAGTGAAGCGGCAATAGC-TCAAATTTGAAAGCTGGCGTCTTCGACGTCCGCGTTGTAATTTGTAGAGGATGCTTCGGCGAAGACTCCTGCCTAAGTCCCCTGGAACGGGGCGTCATAGAGGGTGAGAATCCCGTATGTGGCGGGCAGTCTAAGCCATGTGAAGCTCCTTCGACGAGTCGAGTTGTTTGGGAATGCAGCTCTAAATGGGAGGTAAATTTCTTCTAAAGCTAAATATTGGCCAGAGACCGATAGCGCACAAGTAGAGTGATCGAAAGATGAAAAGCACTTTGGAAAGAGAGTTAAAAAGTACGTGAAATTGTTGAAAGGGAAGCGCTTGCAACCAGACTCGCTCG-TAGTTGCTCAGCCGGCCTCTTGGCCGGTGTACTCTTCTACGATCGGGCCAGCATCAGTTCGGGCGGCAGGATAAAGGTGTCGGGAATGTAGCACCCTTCGGGGTGTGTTATAGCCCGGCGCGGAATGCTGCCAGCCTGGACTGAGGATCTCGCTTCGGCAAGGATGCTGGCGTAATGGTTGTAAGCGGCCCGTCTTGAAACACGGACCAAGGAGTCTAACATCTATGCGAGTGTTTGGGTGTCAAACCCATGCGCGTAATGAAAGTGAACGGAGGTGGGAACCCCTCACGGGGTGCACCATCGACCGATCCTGATGTCTTCGGATGGATTTGAGTAAGAGCATAGCTGTTGGGACCCGAAAGATGGTGAACTATGCCTGAATAGGGTGAAGCCAGAGGAAACTCTG--------CAGTCG-CCTCACAT-TTTCTTTGAGCGCA-G---GGCGGATCGCTCGTCGCGCCACCTGGTGCCGCCTC--GCCTGA--GGGGCA-TTTTTTGGGTGGTGGGG--TCGGGCGCTACGCTAAGC-TGCTTTGGCGCCTTCGCCAACATGG-CCCAAAGCAGC---------------------CC-TGCGCG-TCA----CTTCA-TT-----GCGTCGCACAA-CA-TTTTGCTAACGCCCTCCCAGGAAGCCGCCGAGCTCGG------------------------------------------CGATGACGC-GCCCCGCGCTGTTTTCCGTAAGTCCCGCCCTGCCTCAGCTGTCCGAGGGCCGATTAGGCGCCCGG-AAGCTCGATGAGTTGAGATTTGCCAACT-GACGCGCTACAGCCTCCATTGTCGGTCGTCCCCGTCACCATGGGTATGTTTTCTCGCAGCGTCAGGCCCGCCGCCGTCGCTTCTGGCGCTAAC-GCCCCGCAGTATCATGATTGGCATGGGCCCGGTCAGTTCAAGGGCGAGATCAAGGTCGAGGGCAGCGACCTCGTCATCAACGGCAAGAAGGTCCGCTTCTACCAGGAGCGTGACCCCGCCAGCATCCCCTGGGCTGAGACCGGTGCCTACTACATCGTCGAGTCCACTGGTGTTTTCACCACCACCGAGAAGGCCTCTGCTCACTTGAAGGGCGGTGCCAAGAAGGTTGTCATCTCTGCTCCTTCGGCTGACGCCCCCATGTTCGTCATGGGCGTCAACAACGAGACCTACAAGTCCGACATCAACGTCCTCTCCAACGCTTCTTGCACCACCAACTGCCTTGCTCCCCTCGCCAAGGTCATCCACGACAAGTACACCATCGTTGAGGGTCTCATGACCACTGTCCACTCCTACACTGCCACCCAGAAGACCGTTGACGGTCCCTCCGCTAAGGACTGGCGTGGTGGCCGCACTGCTGCTGCCAACATCATCCCCAGCAGCACCGGTGCCGCTAAGGCTGTCGGCAAGGTCATTCCCGACCTCAACGGCAAGCTCACCGGCATGGCTTTCCGTGTCCCCACTGCCAACGTCTCCGTTGTCGACCTGACTGCCCGCATTGAGAAGGGTGCCAGCTACGAGGAGATCAAGCAGA
>Phyllosticta_carochlae_CGMCC_3_17317__
TTCCGTAGGTGAACCTGCGGAAGGATCATTACTGAAAT-AGTAATTCTTT-TTTTTGAAAGGTCTTCGAGT----A----------GGC---------------------------------------------------TGCAAGGCC-----CAAAGAACCTCTCTCTC----ACCCTTG-TGTACCTTACCATGTTGCTTTGGCGGGCCGACCCGGTTTCGACCCGGGCGGCCG-----GCGCCCCCAGCCCT--GAC-GGGCG----AGGG--CGCCAGGCTAAGTGCCCGCCAGTATACAAAAC-TCAAGCGATTATTTT-GTGAAGTCCTGA-TATATCATTCAATTG-ATTAAAACTTTCAACAACGGATCTCTTGGTTCTGGCATCGATGAAGAACGCAGCGAAATGCGATAAGTAATGTGAATTGCAGAATTCAGTGAATCATCGAATCTTTGAACGCACATTGCGCCCTCTGGTATTCCGGAGGGCATGCCTGTTCGAGCGTCATTTCAACCCTCAAGCT-CTGCTTGGTATTGGGCGACGTCCGCTGCCGGACGCGCCTCGAAGACCTCGGCGACGGCGTCTCAGTCTCGAGCGTAGTAG-----TAACATC-TCGCTTTGG-AGCGCTGGGC-GACGG-CCGCCGGACAATC-GACCT--TCGGTCTATTATTTCC---AAGGTTGACCTCGGATCAGGTAGGGATACCCGCTGAACTTAA----------------------------------------------------------------------------------------------------------------------------------------------------------------------------------------------------------------------------------------------------------------------------------------------------------------------------------------------------------------------------------------------------------------------------------------------------------------------------------------------------------------------------------------------------------------------------------------------------------------------------------------------------------------------------------------------------------------------------------------------------------------------------------------------GAGAAGGTCAGTTG-CCTCGCAT-TTTCTTTGAGCGCA-G---GGCGG-TCGCTCGCCGCGCCACCTGGTGCCGCCTC--GCCTGA--GGGGCA-TTTTTTGGGTGGTGGGG--TCGGGCGCTGCGCTAAGC-TGCTTTGGCGCCTTCGGCAACATGG-CCCAAAGCAGC---------------------CC-TGCGCA-TCA----CCTCACTT-----GTGTCGCACAA-CA-TTTTGCTAACGCCCTCCCAGGAAGCCGCCGAGCTCGGTAAGGGTTCCTTCAAGTAATGTGCAAGGCC-GGTTTCGCCGGCGATGACGC-GCCCCGCGCTGTTTTCCGTAAGTCCCGCCCTGCCTCAGCTGTCCGAGGGCCGATTAGGCGCCCGG-AAGTTCGACGAGTTGAGATTCGCCCGTT-GACGCTCTGTAGCCTCCATTGTCGGTCGTCCCCGTCACCATGGGTATGTTTTCTCGCAGCGTCAGGCCCGCCGCCGTCGCTTCTGGCGCTAAC-GCACCTCAGTATCATGATTGGTATGGGCCCGGTCAGTTCAAGGGCGACGTCAAGGTCGAGGGCAGCGACCTTGTCATCAACGGCAAGAAGATCCGCTTCTACCAGGAGCGTGACCCCGCCAACATCCCCTGGGCCGAGACCGGTGCCTACTACATCGTCGAGGCCACTGGTGTTTTCACCACCACCGAGAAGGCCTCTGCCCACTTGAAGGGCGGTGCCAAGAAGGTTGTCATCTCGGCTCCTTCGGCTGACGCCCCCATGTTCGTCATGGGCGTCAACAACGAGACCTACACGTCCGACATCAACGTCCTCTCCAACGCTTCTTGCACCACCAACTGCCTTGCTCCCCTCGCCAAGGTCATCCACGACAAGTACACCATCATTGAGGCTCTCATGACCACTGTCCACTCCTACACTGCCACCCAGAAGACTGTTGACGGTCCCTCCGCCAAGGACTGGCGTGGTGGCCGCACTGCTGCCACCAACATCATCCCCAGCAGCACTGGTGCCGCCAAGGCCGTCGGCAAGGTCATCCCCGACCTCAACGGCAAGCTCACTGGCATGGCTTTCCGTGTCCCCACCTCCAACGTCTCCGTTGTCGACTTGACTGCCCGCATTGAGAAGGGTGCCAGCTACGAGGAGATCAAGCAGA
>Phyllosticta_carochlae_CGMCC_3_17318__
TTCCGTAGGTGAACCTGCGGAAGGATCATTACTGAAATA-GTAATTCTTT-TTTTTGAAAGGTCTTCGAGT----A------------------------------------------------------------G-GCTGCAAGGCC-----CAAAGAACCTCTCTCTC----ACCCTTG-TGTACCTTACCATGTTGCTTTGGCGGGCCGACCCGGTTTCGACCCGGGCGGCCG-----GCGCCCCCAGCCCT--GAC-GGGCG----AGGG--CGCCAGGCTAAGTGCCCGCCAGTATACAAAAC-TCAAGCGATTATTTT-GTGAAGTCCTGA-TATATCATTCAATTG-ATTAAAACTTTCAACAACGGATCTCTTGGTTCTGGCATCGATGAAGAACGCAGCGAAATGCGATAAGTAATGTGAATTGCAGAATTCAGTGAATCATCGAATCTTTGAACGCACATTGCGCCCTCTGGTATTCCGGAGGGCATGCCTGTTCGAGCGTCATTTCAACCCTCAAGCT-CTGCTTGGTATTGGGCGACGTCCGCTGCCGGACGCGCCTCGAAGACCTCGGCGACGGCGTCTCAGTCTCGAGCGTAGTAG---TAACA--TC-TCGCTTTGG-AGCGCTGGGC-GACGG-CCGCCGGACAATC-GACCT--TCGGTCTATTATTTCC---AAGGTTGACCTCGGATCAGGTAGGGATACCCGCTGAACTTAA----------------------------------------------------------------------------------------------------------------------------------------------------------------------------------------------------------------------------------------------------------------------------------------------------------------------------------------------------------------------------------------------------------------------------------------------------------------------------------------------------------------------------------------------------------------------------------------------------------------------------------------------------------------------------------------------------------------------------------------------------------------------------------------------GAGAAGGTCAGTTG-CCTCGCAT-TTTCTTTGAGCGCA-G---GGCGG-TCGCTCGCCGCGCCACCTGGTGCCGCCTC--GCCTGA--GGGGCA-TTTTTTGGGTGGTGGGG--TCGGGCGCTGCGCTAAGC-TGCTTTGGCGCCTTCGGCAACATGG-CCCAAAGCAGC---------------------CC-TGCGCA-TCA----CCTCACTT-----GTGTCGCACAA-CA-TTTTGCTAACGCCCTCCCAGGAAGCCGCCGAGCTCGGTAAGGGTTCCTTCAAGTAATGTGCAAGGCC-GGTTTCGCCGGCGATGACGC-GCCCCGCGCTGTTTTCCGTAAGTCCCGCCCTGCCTCAGCTGTCCGAGGGCCGATTAGGCGCCCGG-AAGTTCGACGAGTTGAGATTCGCCCGTT-GACGCTCTGTAGCCTCCATTGTCGGTCGTCCCCGTCACCATGGGTATGTTTTCTCGCAGCGTCAGGCCCGCCGCCGTCGCTTCTGGCGCTAAC-GCACCTCAGTATCATGATTGGTATGGGCCCGGTCAGTTCAAGGGCGACGTCAAGGTCGAGGGCAGCGACCTTGTCATCAACGGCAAGAAGATCCGCTTCTACCAGGAGCGTGACCCCGCCAACATCCCCTGGGCCGAGACCGGTGCCTACTACATCGTCGAGGCCACTGGTGTTTTCACCACCACCGAGAAGGCCTCTGCCCACTTGAAGGGCGGTGCCAAGAAGGTTGTCATCTCGGCTCCTTCGGCTGACGCCCCCATGTTCGTCATGGGCGTCAACAACGAGACCTACACGTCCGACATCAACGTCCTCTCCAACGCTTCTTGCACCACCAACTGCCTTGCTCCCCTCGCCAAGGTCATCCACGACAAGTACACCATCATTGAGGCTCTCATGACCACTGTCCACTCCTACACTGCCACCCAGAAGACTGTTGACGGTCCCTCCGCCAAGGACTGGCGTGGTGGCCGCACTGCTGCCACCAACATCATCCCCAGCAGCACTGGTGCCGCCAAGGCCGTCGGCAAGGTCATCCCCGACCTCAACGGCAAGCTCACTGGCATGGCTTTCCGTGTCCCCACCTCCAACGTCTCCGTTGTCGACTTGACTGCCCGCATTGAGAAGGGTGCCAGCTACGAGGAGATCAAGCAGA
>Phyllosticta_cavendishii_Bft26_
------------------------------------------------------------------------------------------------------------------------------------------------------------------------------------------------------TGCTTTGGCGGGCCGACCCGGTTTCGACCCGGGCGGCCG-----GCGGCCCCAGCCTT--ATC-CGGCC----AGGA--CGTCCGGCCAAGCGCCCGCCAGTCTACAAGAC-TCAAGCA-TCATTCC-GTGAAGTCCTGA-CGCACCATTCAATTG-ACTAAAACTTTCAACAACGGATCTCTCGGTTCCGGCATCGATGAAGAACGCAGCGAAATGCGATAAGTAATGTGAATTGCAGAATTCAGTGAATCATCGAATCTTTGAACGCACATTGCGCCCTCTGGTATTCCGGGGGGCATGCCTGTTCGAGCGTCATTTCACCCCTCAAGCTACTGCTTGGTGTTGGGCGACGTCCGCTGCCGGACGCGCCTCGAAGACCTCGGCGACGGCGTCTCGGCCTCGAGCGTAGTAG---TAAAACATC-TCGCTCTGG-AGCGCCGGAC-GGCGG-CCGCCG---------------------------------------------------------------------------------------------------------------------------------------------------------------------------------------------------------------------------------------------------------------------------------------------------------------------------------------------------------------------------------------------------------------------------------------------------------------------------------------------------------------------------------------------------------------------------------------------------------------------------------------------------------------------------------------------------------------------------------------------------------------------------------------------------------------------------------------------------------------------------------TCAGTCG-CCTCACAT-TTTCTTTGAGCGCA-G---GGCGGGTCGCTCGTCGCGCCACCTGGTGCCGC-TC--GCCTGC--GGGGCA-TTTTTTGGGTGGTGGGG--TTAGGCGCTGCGCTAAGC-TGCTTTGGCGCATTCGCCAACATGG-CCCGAAGCAGC---------------------TC-TGCGCG-TCA----CATCACCT-----GCGTCACACAA-CA-TTTTGCTAACTCCCTCCCAGGAAGCTGCCGAGCTC-----------------------------------------CGGCGACGACGC-GCCCCGTGCTGTTTTTCGTAAGTGCCGCCCTTCCTCAGCTGTCCGAGGGCCGATTAGGCGCCCGG-AAGGCCGTTGAGTTGAGATTCATCCACT-GACGCGCTCCAGCTTCCATTGTCGGTCGTCCCCGTCATCATGGGTATGTTTTCTCTCAGCGTCAGGCCCGCCG---TCGCTTCTGGCGCTAAC-ACACCGCAGTATTATGATTGGC------------------------------------------------------------------------------------------------------------------------------------------------------------------------------------------------------------------------------------------------------------------------------------------------------------------------------------------------------------------------------------------------------------------------------------------------------------------------------------------------------------------------------------------------------------------------------------------------------------------------------------------------------
>Phyllosticta_cavendishii_BRIP_58008_
----------------------------------------------------------------------------------------------------------------------------------------------------------------------------------------------------------------GGCCGACCCGGTTTCGACCCGGGCGGCCG-----GCGGCCCCAGCCTT--ATC-CGGCC----AGGA--CGTCCGGCCAAGCGCCCGCCAGTCTACAAGAC-TCAAGCA-TCATTCC-GTGAAGTCCTGA-CGCACCATTCAATTG-ACTAAAACTTTCAACAACGGATCTCTCGGTTCCGGCATCGATGAAGAACGCAGCGAAATGCGATAAGTAATGTGAATTGCAGAATTCAGTGAATCATCGAATCTTTGAACGCACATTGCGCCCTCTGGTATTCCGGGGGGCATGCCTGTTCGAGCGTCATTTCACCCCTCAAGCTACTGCTTGGTGTTGGGCGACGTCCGCTGCCGGACGCGCCTCGAAGACCTCGGCGACGGCGTCTCGGCCTCGAGCGTAGTAG---TAAAACATC-TCGCTCTGG-AGCGCCGGAC-GGCGG-CCGCCG---------------------------------------------------------------------------------------------------------------------------------------------------------------------------------------------------------------------------------------------------------------------------------------------------------------------------------------------------------------------------------------------------------------------------------------------------------------------------------------------------------------------------------------------------------------------------------------------------------------------------------------------------------------------------------------------------------------------------------------------------------------------------------------------------------------------------------------------------------------------------------TCAGTCG-TCTCACAT-TTTCTCTAAGCGCA-G---GGCGGGTCGCCCGTCGCGCCACCTGGTGCCGC-TC--GCCTGC--GGGGCA-TTTTTTGGGTGGTGGGG--TTAGGCGCTGCGCTAAGC-TGCTTTGGCGCATTCGCCAACATGG-CCCGAAGCAGC---------------------TC-TGCGCG-TCA----CTTCACCT-----GCGTCACACAA-CA-TTTTGCTAACTCCCTCCCAGGAAGCCGCCGAGCTC-----------------------------------------CGGCGACGACGC-GCCCCGTGCTGTTTTTCGTAAGTGCCGCCCTTCCTCAGCTGTCCGAGGGCCGATTAGGCGCCCGG-AAGGCCGTTGAGTTGAGATTCATCCACT-GACGCGCTCCAGCTTCCATTGTCGGTCGTCCCCGTCATCATGGGTATGTTTTCTCTCAGCGTCAGGCCCGCCG---TCGCTTCTGGCGCTAAC-ACACCGCAGTATTATGATTGGC------------------------------------------------------------------------------------------------------------------------------------------------------------------------------------------------------------------------------------------------------------------------------------------------------------------------------------------------------------------------------------------------------------------------------------------------------------------------------------------------------------------------------------------------------------------------------------------------------------------------------------------------------
>Phyllosticta_cordylinophila_CPC20261_
TTCCGTAGGTGAACCTGCGGAAGGATCATTACTGAAAT--GTAATAACTT--CTCTGAAAGGTCTTCGATT----A----------GGC-------------------------------------------------GC----AAGCC-----GAAAGAAC--CTCTCTC----ACCCTTG-TGTAC-CCACTATGTTGCTTTGGCGGGCCGACCCGGTTCTGACCCGGGCGGCCG-----GCGCCCCCAGCCTC-TCGC-AGGCC----AGGA--CGCCCGGCTAAGTGCCCGCCAGTATACAAAAC-TCAAGCGATTATTTT-GTGAAGTCCTGA-TATATCATTCAATTG-ATTAAAACTTTCAACAACGGATCTCTTGGTTCTGGCATCGATGAAGAACGCAGCGAAATGCGATAAGTAATGTGAATTGCAGAATTCAGTGAATCATCGAATCTTTGAACGCACATTGCGCCCTCTGGTATTCCGGAGGGCATGCCTGTTCGAGCGTCATTTCAACCCTCAAGCT-CTGCTTGGTATTGGGCGACGTCCGCTGCCGGACGCGCCTCGAAGACCTCGGCGACGGCGTCATAGCCTCGAGCGTAGTAG---TAAAATATC-TCGCTTTGG-AGTGCTGGGC-GACGG-CCGCCGGACA------------------------------------------------------------------------CGGCG-AGTGAAGCGGCAATAGC-TCAAATTTGAAATCTGGCGC-----AAGCCCGAGTTGTAATTTGTAGAGGATGCTTCTGGGTAGCGGCCGGTCTAAGTTCCTTGGAACAGGACGTCACAGAGGGTGAGAATCCCGTATGTGGCGGGCCGTCTAAGCCATGTGAAGCTCCTTCGACGAGTCGAGTTGTTTGGGAATGCAGCTCTAAATGGGAGGTAAATTTCTTCTAAAGCTAAATATTGGCCAGAGACCGATAGCGCACAAGTAGAGTGATCGAAAGATGAAAAGCACTTTGGAAAGAGAGTTAAAAAGTACGTGAAATTGTTGAAAGGGAAGCGCTTGCAACCAGACTCGCTCG-CAGTTGCTCAGCCGGCCTCTTGGCCGGTGTACTCTTCTGCGATCGGGCCAGCATCAGTTCGGGCGGCCGGATAAAGGTGTCGGGAATGTAGCACCCTTCGGGGTGTGTTATAGCCCGGCGCGGAATGCGGCCAGCCTGGACTGAGGATCTCGCTTCGGCAAGGATGCTGGCGTAATGGTTGTAAGCGGCCCGTCTTGAAACACGGACCAAGGAGTCTAACATCTATGCGAGTGTTTGGGTGTCAAACCCCTACGCGTAATGAAAGTGAACGGAGGTGGGAACCCCTCGCGGGGTGCACCATCGACCGATCCTGATGTCTTCGGATGGATTTGAGTAAGAGCATAGCTGTTGGGACCCGAAAGATGGTGAACTATGCCTGAATAGGGTGAAGCCAGAGGAAACTCTG--------CAGTCG-CCTCACAT-TTTCTTTGAGCGCA-G---GGCGGATCGCTCGTCGCGCCACCTGGTGCCGCCTC--GCCTGA--GGGGCA--TTTTTGGGTGGTGGGG--TCGGGCGCTACGCTAGAC-TGCTTTGGCGCCTTCGCCAACATGG-CCCAAAGCAGC---------------------CC-TGCGCA-TCA----CCTCACTC-----GCGTCGCACAG-CA-TTTCGCTAACGCCCTCCAAGGAAGCCGCCGAGCTCGG------------------------------------------CGATGACGC-GCCCCGCGCTGTTTTCCGTAAGTTCCGCCCTGCCTCAGCTGTCCAAGGGCCGATTAGGCGCCGGG-AAGCTCGATGAGTTGAGATTTGCCCACT-GACGCGCTACAGCCTCCATTGTCGGCCGTCCCCGTCACCATGGGTATGTTTTCTCGCAGCGTCAGGCCCTCCGCCGTCGCTTCTGGCGCTAAC-GCACCGCAGTATCATGATTGGCATGGGCCCGGTCAGTTCAAGGGCGAGATCAAGGTCGAGGGCAGCGACCTCGTCATCAACGGCAAGAAGGTCCGCTTCTACCAGGAGCGTGACCCCGCCAGCATCCCCTGGGCTGAGACCGGTGCCTACTACATCGTCGAGTCCACTGGTGTTTTCACCACCACCGAGAAGGCCTCTGCTCACTTGAAGGGCGGTGCCAAGAAGGTTGTCATCTCTGCTCCTTCGGCTGACGCCCCCATGTTCGTCATGGGCGTCAACAACGAGAAGTACAAGTCCGACATCAACGTCCTCTCCAACGCTTCTTGCACCACCAACTGCCTTGCTCCCCTCGCCAAGGTCATCCACGACAAGTACACCATCATTGAGGGTCTCATGACCACTGTCCACTCCTACACTGCCACCCAGAAGACCGTTGACGGTCCCTCCGCTAAGGACTGGCGTGGTGGTCGCACTGCTGCTGCCAACATCATCCCCAGCAGCACTGGTGCCGCCAAGGCTGTCGGCAAGGTCATTCCCGACCTCAACGGCAAGCTCACCGGCATGGCTTTCCGTGTCCCCACTGCCAACGTCTCCGTTGTCGACCTGACTGTCCGCATTGAGAAGGGTGCCAGCTACGAGGAGATCAAGCAGA
>Phyllosticta_cordylinophila_CPC20277_
TTCCGTAGGTGAACCTGCGGAAGGATCATTACTGAAAT--GTAATAACTT--CTCTGAAAGGTCTTCGATT----A----------GGC-------------------------------------------------GC----AAGCC-----GAAAGAAC--CTCTCTC----ACCCTTG-TGTAC-CCACTATGTTGCTTTGGCGGGCCGACCCGGTTCTGACCCGGGCGGCCG-----GCGCCCCCAGCCTC-TCGC-AGGCC----AGGA--CGCCCGGCTAAGTGCCCGCCAGTATACAAAAC-TCAAGCGATTATTTT-GTGAAGTCCTGA-TATATCATTCAATTG-ATTAAAACTTTCAACAACGGATCTCTTGGTTCTGGCATCGATGAAGAACGCAGCGAAATGCGATAAGTAATGTGAATTGCAGAATTCAGTGAATCATCGAATCTTTGAACGCACATTGCGCCCTCTGGTATTCCGGAGGGCATGCCTGTTCGAGCGTCATTTCAACCCTCAAGCT-CTGCTTGGTATTGGGCGACGTCCGCTGCCGGACGCGCCTCGAAGACCTCGGCGACGGCGTCATAGCCTCGAGCGTAGTAG---TAAAATATC-TCGCTTTGG-AGTGCTGGGC-GACGG-CCGCCGGACA------------------------------------------------------------------------CGGCG-AGTGAAGCGGCAATAGC-TCAAATTTGAAAGCTGGCGTCTTCGACGTCCGCGTTGTAATTTGTAGAGGATGCTTCGGCGAAGACACCTGCCTAAGTCCCCTGGAACGGGGCGTCACAGAGGGTGAGAATCCCGTATGTGGCGGGCCGTCTAAGCCATGTGAAGCTCCTTCGACGAGTCGAGTTGTTTGGGAATGCAGCTCTAAATGGGAGGTAAATTTCTTCTAAAGCTAAATATTGGCCAGAGACCGATAGCGCACAAGTAGAGTGATCGAAAGATGAAAAGCACTTTGGAAAGAGAGTTAAAAAGTACGTGAAATTGTTGAAAGGGAAGCGCTTGCAACCAGACTCGCTCG-CAGTTGCTCAGCCGGCCTCTTGGCCGGTGTACTCTTCTGCGATCGGGCCAGCATCAGTTCGGGCGGCCGGATAAAGGTGTCGGGAATGTAGCACCCTTCGGGGTGTGTTATAGCCCGGCGCGGAATGCGGCCAGCCTGGACTGAGGATCTCGCTTCGGCAAGGATGCTGGCGTAATGGTTGTAAGCGGCCCGTCTTGAAACACGGACCAAGGAGTCTAACATCTATGCGAGTGTTTGGGTGTCAAACCCATGCGCGTAATGAAAGTGAACGGAGGTGGGAACCCCTCGCGGGGTGCACCATCGACCGATCCTGATGTCTTCGGATGGATTTGAGTAAGAGCATAGCTGTTGGGACCCGAAAGATGGTGAACTATGCCTGAATAGGGTGAAGCCAGAGGAAACTCTG--------CAGTTG-CCTCTCAC-TTTCTTTGAGCGCA-GGGCGGCGGCTCGCTCGTTGCGCCACCTGGTGCCGCCTC--GCCTGA--GGGGCA--TTTTTGGGTGGTGGGG--TCGGGCGCTACGCTAGAC-TGCTTTGGCGCCTTCGCCAACATGG-CCCAAAGCAGC---------------------CC-TGCGCA-TCA----CCTCACTC-----GCGTCGCACAG-CA-TTTCGCTAACGCCCTCCAAGGAAGCCGCCGAGCTCGG------------------------------------------CGATGACGC-GCCCCGCGCTGTTTTCCGTAAGTTCCGCCCTGCCTCAGCTGTCCAAGGGCCGATTAGGCGCCGGG-AAGCTCGATGAGTTGAGATTTGCCCACT-GACGCGCTACAGCCTCCATTGTCGGCCGTCCCCGTCACCATGGGTATGT-TTCTCGCAGCGTCAGGCCCTCCGCCGTCGCTTCTGGCGCTAACGGCACCGCAGCCGAATGATTGGCATGGGCCCGGTCAGTTCAAGGGCGAGATCAAGGTCGAGGGCAGCGACCTCGTCATCAACGGCAAGAAGGTCCGCTTCTACCAGGAGCGTGACCCCGCCAGCATCCCCTGGGCTGAGACCGGTGCCTACTACATCGTCGAGTCCACTGGTGTTTTCACCACCACCGAGAAGGCCTCTGCTCACTTGAAGGGCGGTGCCAAGAAGGTTGTCATCTCTGCTCCTTCGGCTGACGCCCCCATGTTCGTCATGGGCGTCAACAACGAGAAGTACAAGTCCGACATCAACGTCCTCTCCAACGCTTCTTGCACCACCAACTGCCTTGCTCCCCTCGCCAAGGTCATCCACGACAAGTACACCATCATTGAGGGTCTCATGACCACTGTCCACTCCTACACTGCCACCCAGAAGACCGTTGACGGTCCCTCCGCTAAGGACTGGCGTGGTGGTCGCACTGCTGCTGCCAACATCATCCCCAGCAGCACTGGTGCCGCCAAGGCTGTCGGCAAGGTCATTCCCGACCTCAACGGCAAGCTCACCGGCATGGCTTTCCGTGTCCCCACTGCCAACGTCTCCGTTGTCGACCTGACTGTCCGCATTGAGAAGGGTGCCAGCTACGAGGAGATCAAGCAGA
>Phyllosticta_eugeniae_B3_
-------------------------------------------------------------------------------------------------------------------------------------------------------------------------------------------------------------------------------------------------------------------------------------------------------------------------------------------------------------------------------------------------------------------------------------------------------------------------CTTTGAACGCACATTGCGCCCTCTGGTATTCCGGAGGGCATGCCTGTTCGAGCGTCATTTCACCACTCAAGCT-CTGCTTGGTATTGGGCGACGTCCGCTGCCGGACGCGCCTTGAAGACCTCGGCGACGGCGTCTCAGCCTCGAGCGTAGTAG----TTAATATC-TCGCTTTGG-AGTGTTGGGC-GACGG-CCGCCGGACAATC-GACCT--TCGGTC-CATTTTTCCG--AAGG--------------------------------------CGGCG-AGTGAAGCGGCAATAGC-TCAAATTTGAAAGCTGGCGTCTTCGACGTCCGCGTTGTAATTTGTAGAGGATGCTTCGGCGAGGACTCCTGCCTAAGTCCCCTGGAACGGGGCGTCACAGAGGGTGAGAATCCCGTATGTGGCGGGCGGTCCAAGCCATGTGAAGCTCCTTCGACGAGTCGAGTTGTTTGGGAATGCAGCTCTAAATGGGAGGTAAATTTCTTCTAAAGCTAAATATTGGCCAGAGACCGATAGCGCACAAGTAGAGTGATCGAAAGATGAAAAGCACTTTGGAAAGAGAGTTAAAAAGTACGTGAAATTGTTGAAAGGGAAGCGCTTGCAACCAGACTCGCTCG-CAGTTGCTCAGCCGGCCTCTTGGCCGGCGTACTCTTCTGCGATCGGGCCAGCATCAGTTCGGGCGGCTGGATAAAGGTGTCGGGAATGTAGCACCCTTCGGGGTGTGTTATAGCCCGGCGCGGAATGCGGCCAGCCTGGACTGAGGATCTCGCTTCGGCAAGGATGCTGGCGTAATGGTTGTAAGCGGCCCGTCTTGAAACACGGACCAAGGAGTCTAACATCTATGCGAGTGTTTGGGTGTCAAACCCATGCGCGTAATGAAAGTGAACGGAGGTGGGAACCCCTCACGGGGTGCACCATCGACCGATCCTGATGTCTTCGGATGGATTTGAGTAAGAGCATAGCTGTTGGGACCCGAAAGATGGTGAACTATGCCTGAATAGGGTGAAGCCAGAGGAAACTCTG--------CAGTTGCCCTCGCGT-TTTCTTTGAGTGCAGGGGCGGTCGCTCGCTCGCCGCACCACCTGGTGCCGCCTC--GCCTGA--GGGGCA--TTTTTGGGTGGTGGGG--TCGGGCGCTGCGCTAAGC-TGCTTTGGCGCGTTCGGCAACATCG-CCCAAAGCAGC---------------------CC-TGCGCA-CCA----CTTCACTT-----GGGTCGCACAA-CA-TTTTGCTAACGCCCTCCCAGGAAGCCGCCGAGCTCGG------------------------------------------CGACGATGC-GCCCCGCGCTGTTTTCCGTAAGTCCCGCTCTGCCTCAGCTGTCCGAGGGCCGATTAGGCGCCCGG-AAGCTCAATGAGTTGAGATTTGCCCACTAAACGCCATGTAGCCTCCATTGTCGGTCGTCCCCGTCACCATGGGTATGTTTTCTCGCAGCGTCAGGCCCGCCGCCGTCGCTTCTGGCGCTAAT-GCACCGCAGTATCATGATTGGTATGGGCCCGGCCAGTTCAAGGGCGACATCAAGGTCGAGGGCAGCGACCTCGTCATCGACGGCAAGAAGGTCCGCTTCTACCAGGAGCGTGACCCCGCCAGCATCCCCTGGGCTGAGACCGGTGCCTACTACATTGTCGAGTCCACTGGTGTCTTCACCACCACCGAGAAGGCCTCCGCTCACTTGAAGGGCGGTGCTAAGAAGGTCGTCATCTCTGCTCCCTCTGCTGACGCCCCCATGTTCGTCATGGGCGTCAACAACGAGACCTACAAGTCTGACATCAACGTCCTCTCCAACGCCTCTTGCACCACCAACTGCCTTGCTCCCCTCGCCAAGGTCATTAACGACAAGTACACCATCATCGAGGGTCTCATGACCACTGTCCACTCCTACACTGCCACCCAGAAGACCGTTGACGGTCCCTCTGCTAAGGACTGGCGTGGTGGCCGCACTGCTGCTACCAACATCATCCCCAGCAGCACCGGTGCCGCCAAGGCTGTCGGCAAGGTCATTCCTGAGCTCAACGGCAAGCTCACCGGCATGGCTTTCCGTGTCCCCACCTCCAACGTCTCCGTTGTCGACCTCACTGCTCGCATTGAGAAGGGCGCCAGCTACGAGGAGATCAAGCAGA
>Phyllosticta_fallopiae_MUCC0113
--------------CTGCGGAAGGATCATTACTGAAAT--GTAATAACTT-CTATTGAAAGGTTCCAGAGT----A----------GGC-------------------------------------------------GCTACAACGCC-----GAAATGAC---CTTCTC----ACCCTTG-TGTAC-TCACTATGTTGCTTTGGCGGGTCGACCTGGTTCCGACCCAGGCGGCCG-----GCGCCCCCAGCCTT--AAC-TGGCC----AGGA--CGCCCGGCTAAGTGCCCGCCAGTATACAAAAC-TCAAGAATTCATTTT-GTGAAGTCCTGA-TATATCATTTAATTG-ATTAAAACTTTCAACAACGGATCTCTTGGTTCTGGCATCGATGAAGAACGCAGCGAAATGCGATAAGTAATGTGAATTGCAGAATTCAGTGAATCATCGAATCTTTGAACGCACATTGCGCCCTCTGGTATTCCGGAGGGCATGCCTGTTCGAGCGTCATTTCAACCCTCAAGCT-CTGCTTGGTATTGGGCAACGTCCGCTGCCGGACGTGCCTTGAAGACCTCGGCGACGGCGTCCTAGCCTCGAGCGTAGTAG---TAAAATATC-TCGCTTTGG-AGTGCTGGGC-GACGG-CCGCCGGACAATC-GACCT--TCGGTC-TATTTTTCC---AAGGTTGACCTCGGATCAGGTAGGGATACCCGCTGAACTTAACGGCG-AGTGAAGCGGCAATAGC-TCAAATTTGAAAGCTGGCGTCTTCGACGTCCGCGTTGTAATTTGTAGAGGATGCTTCGGCGAAGACTCCTGCCTAAGTCCCCTGGAACGGGGCGTCATAGAGGGTGAGAATCCCGTATGTGGCGGGCAGTCTAAGCCATGTGAAGCTCCTTCGACGAGTCGAGTTGTTTGGGAATGCAGCTCTAAATGGGAGGTAAATTTCTTCTAAAGCTAAATATTGGCCAGAGACCGATAGCGCACAAGTAGAGTGATCGAAAGATGAAAAGCACTTTGGAAAGAGAGTTAAAAAGTACGTGAAATTGTTGAAAGGGAAGCGCTTGCAACCAGACTCGCTCG-TAGTTGCTCAGCCGGCCTCTTGGCCGGTGTACTCTTCTACGATCGGGCCAGCATCAGTTCGGGCGGCAGGATAAAGGTGTCGGGAATGTAGCACCCTTCGGGGTGTGTTATAGCCCGGCGCGGAATGCTGCCAGCCTGGACTGAGGATCTCGCTTCGGCAAGGATGCTGGCGTAATGGTTGTAAGCGGCCCGTCTT---------------------------------------------------------------------------------------------------------------------------------------------------------------------------------------------------------------------------------------------------------------------------------------------------------------------------------------------------------------------------------------------------------------------------------------------------------------------------------------------------------------------ATGTGCAAGGCC-CGGTTCGCCGGCGATGACGC-GCCCCGCGCTGTTTTCCGTAAGTCCCGCCCTGCCTCAGCTGTCCGAGGGCCGATTAGGCGCCCGG-AAGCTCGATGAGTTGAGATTTGCCAACT-GACGCGCTACAGCCTCCATTGTCGGTCGTCCCCGTCACCATGGGTATGTTTTCTCGCAGCGTCAGGCCCGCCGCCGTCGCTTCTGGCGCTAAC-GCCCCGCAGTATCATGATTGGCATGGGCC-----------------------------------------------------------------------------------------------------------------------------------------------------------------------------------------------------------------------------------------------------------------------------------------------------------------------------------------------------------------------------------------------------------------------------------------------------------------------------------------------------------------------------------------------------------------------------------------------------------------------------------------------
>Phyllosticta_harai_MUCC0043
--------------CTGCGGAAGGATCATTACTGAAAT--GTAATAACTT-CTATTGAAAGGTTCCAGAGT----A----------GGC-------------------------------------------------GCTACAACGCC-----GAAATGAC---CTTCTC----ACCCTTG-TGTAC-TCACTATGTTGCTTTGGCGGGTCGACCTGGTTCCGACCCAGGCGGCCG-----GCGCCCCCAGCCTT--AAC-TGGCC----AGGA--CGCCCGGCTAAGTGCCCGCCAGTATACAAAAC-TCAAGAATTCATTTT-GTGAAGTCCTGA-TATATCATTTAATTG-ATTAAAACTTTCAACAACGGATCTCTTGGTTCTGGCATCGATGAAGAACGCAGCGAAATGCGATAAGTAATGTGAATTGCAGAATTCAGTGAATCATCGAATCTTTGAACGCACATTGCGCCCTCTGGTATTCCGGAGGGCATGCCTGTTCGAGCGTCATTTCAACCCTCAAGCT-CTGCTTGGTATTGGGCAACGTCCGCTGCCGGACGTGCCTTGAAGACCTCGGCGACGGCGTCCTAGCCTCGAGCGTAGTAG---TAAAATATC-TCGCTTTGG-AGTGCTGGGC-GACGG-CCGCCGGACAATC-GACCT--TCGGTC-TATTTTTCC---AAGGTTGACCTCGGATCAGGTAGGGATACCCGCTGAACTTAACGGCG-AGTGAAGCGGCAATAGC-TCAAATTTGAAAGCTGGCGTCTTCGACGTCCGCGTTGTAATTTGTAGAGGATGCTTCGGCGAAGACTCCTGCCTAAGTCCCCTGGAACGGGGCGTCATAGAGGGTGAGAATCCCGTATGTGGCGGGCAGTCTAAGCCATGTGAAGCTCCTTCGACGAGTCGAGTTGTTTGGGAATGCAGCTCTAAATGGGAGGTAAATTTCTTCTAAAGCTAAATATTGGCCAGAGACCGATAGCGCACAAGTAGAGTGATCGAAAGATGAAAAGCACTTTGGAAAGAGAGTTAAAAAGTACGTGAAATTGTTGAAAGGGAAGCGCTTGCAACCAGACTCGCTCG-TAGTTGCTCAGCCGGCCTCTTGGCCGGTGTACTCTTCTACGATCGGGCCAGCATCAGTTCGGGCGGCAGGATAAAGGTGTCGGGAATGTAGCACCCTTCGGGGTGTGTTATAGCCCGGCGCGGAATGCTGCCAGCCTGGACTGAGGATCTCGCTTCGGCAAGGATGCTGGCGTAATGGTTGTAAGCGGCCCGTCT----------------------------------------------------------------------------------------------------------------------------------------------------------------------------------------------------------------------------------------------------------------------------------------------------------------------------------------------------------------------------------------------------------------------------------------------------------------------------------------------------------------------ATGTGCAAGGCCCGGTTTCGCCGGCGATGACGC-GCCCCGCGCTGTTTTCCGTAAGTCCCGCCCTGCCTCAGCTGTCCGAGGGCCGATTAGGCGCCCGG-AAGCTCGATGAGTTGAGATTTGCCAACT-GACGCGCTACAGCCTCCATTGTCGGTCGTCCCCGTCACCATGGGTATGTTTTCTCGCAGCGTCAGGCCCGCCGCCGTCGCTTCTGGCGCTAAC-GCCCCGCAGTATCATGATTGGCATGGGC------------------------------------------------------------------------------------------------------------------------------------------------------------------------------------------------------------------------------------------------------------------------------------------------------------------------------------------------------------------------------------------------------------------------------------------------------------------------------------------------------------------------------------------------------------------------------------------------------------------------------------------------
>Phyllosticta_ilicis_aquifolii_CGMCC_3_14358_
-------------------------------CTGGAAT---TAGTAATTC---ATTGAAAGATCCTT-AGT----A-------------------------------------CAGCGTTGGTCCCCCTAAAAAGGC-GCCACT----G-----GAAAAGGC--TTCTCTTCACACCCCTTG-TGTACCTTACCATGTTGCTTTGGCGGGCCGACCCGGTTTCGACCCGGGCGGCCG-----GCGCCCCCAGCCCCTCACC-GGGCC----AGGA--CTCCCGGCTAAGCGCCCGCCAGTATACAAAAC-TCCAGCGATTATTAC-GTGTAGTCCTGATTATATTATTCAATTA-ATTAAAACTTTCAACAACGGATCTCTTGGTTCTGGCATCGATGAAGAACGCAGCGAAATGCGATAAGTAATGTGAATTGCAGATTTCAGTGAATCATCGAATCTTTGAACGCACATTGCGCCCTCTGGTATTCCGGAGGGCATGCCTGTTCGAGCGTCATTTCAACCCTCAAGCT-CTGCTTGGTATTGGGCGACGTCCGCTGCCGGACGCGCCTCGAAGACCTCGGCGACGGCGTCCCAGCCTCGAGCGTAGTAG---TAACAT-TC-TCGCTTTGG-AGGACTGGGC-GTTGG-CCGCCGGACAATC-GACCT--TCGGTC-TAAATTTTT-------------------------------------------------------------------------------------------------------------------------------------------------------------------------------------------------------------------------------------------------------------------------------------------------------------------------------------------------------------------------------------------------------------------------------------------------------------------------------------------------------------------------------------------------------------------------------------------------------------------------------------------------------------------------------------------------------------------------------------------------------------------------------------------------------------------------------------------GAGAAGGTCAGTTG-CCTCACAC-TTTCTTTGAGCGCA-G---GGCGCCCCGCTCTCCGCGCCACCTTTTGCTATCTC--GCTCGA--GGGGCAATTTTT-----GGTGGGG--TCGG--GCTGCGCTAAGC-TGCTTTGGCGCGTTCGGCAACATCG-CCCGAAGTAGCATTTTTGCGCCCCGCCGTCGCCC-CGCACAGCCA----CTTCACTT-----GTGCCCCACAA-CA-TTTTGCTAACGCCCTCTTAGGAAGCCGCCGAGCTCGGTAAGGGTTCCTTCAAGT-ATGTGCAAGACC-GGTTTCGCCGGTGATGATGC-GCCCCGCGCTGTTTTCCGTAAGTCCCGCCCTGCCTCAGCTGTCCAAGGGCCGATTAGGCACCCGG-AAGCTCGATGAGTTGAGCTTCGCCAGCT-GACGCGCTACAGCTTCCATTGTCGGTCGTCCCCGTCACCATGGGTATGTTTCCTCGCAGCGTCAGGCCCGCCGCCGTCGCTTCTGGCGCTAAC-GCACCGCAGTATCATGATTGGCATGGGCC-----------------------------------------------------------------------------------------------------------------------------------------------------------------------------------------------------------------------------------------------------------------------------------------------------------------------------------------------------------------------------------------------------------------------------------------------------------------------------------------------------------------------------------------------------------------------------------------------------------------------------------------------
>Phyllosticta_ilicis_aquifolii_CGMCC_3_14359_
------------------------------ACTGGAAT---TAGTAATTC---ATTGAAAGATCCTT-AGT----A---------CAG----------------------------CGTTGGTCCCCCTAAAAAGGC-GCCACT----G-----GAAAAGGC--TTCTCTTCACACCCCTTG-TGTACCTTACCATGTTGCTTTGGCGGGCCGACCCGGTTTCGACCCGGGCGGCCG-----GCGCCCCCAGCCCCTCACC-GGGCC----AGGA--CTCCCGGCTAAGCGCCCGCCAGTATACAAAAC-TCCAGCGATTATTAC-GTGTAGTCCTGATTATATTATTCAATTA-ATTAAAACTTTCAACAACGGATCTCTTGGTTCTGGCATCGATGAAGAACGCAGCGAAATGCGATAAGTAATGTGAATTGCAGATTTCAGTGAATCATCGAATCTTTGAACGCACATTGCGCCCTCTGGTATTCCGGAGGGCATGCCTGTTCGAGCGTCATTTCAACCCTCAAGCT-CTGCTTGGTATTGGGCGACGTCCGCTGCCGGACGCGCCTCGAAGACCTCGGCGACGGCGTCCCAGCCTCGAGCGTAGTAG---TAACAT-TC-TCGCTTTGG-AGGACTGGGC-GTTGG-CCGCCGGACAATC-GA----------------------------------------------------------------------------------------------------------------------------------------------------------------------------------------------------------------------------------------------------------------------------------------------------------------------------------------------------------------------------------------------------------------------------------------------------------------------------------------------------------------------------------------------------------------------------------------------------------------------------------------------------------------------------------------------------------------------------------------------------------------------------------------------------------------------------------------------------------------GAGAAGGTCAGTTG-CCTCACAC-TTTCTTTGAGCGCA-G---GGCGCCCCGCTCTCCGCGCCACCTTTTGCTATCTC--GCTCGA--GGGGCAATTTTT-----GGTGGGG--TCGG--GCTGCGCTAAGC-TGCTTTGGCGCGTTCGGCAACATCG-CCCGAAGTAGCATTTTTGCGCCCCGCCGTCGCCC-CGCACAGCCA----CTTCACTT-----GTGCCCCACAA-CA-TTTTGCTAACGCCCTCTTAGGAAGCCGCCGAGCTCGGTAAGGG------------ATGTGCAAGGCC-GGTTTCGCCGGTGATGATGC-GCCCCGCGCTGTTTTCCGTAAGTCCCGCCCTGCCTCAGCTGTCCAAGGGCCGATTAGGCACCCGG-AAGCTCGATGAGTTGAGCTTCGCCAGCT-GACGCGCTACAGCTTCCATTGTCGGTCGTCCCCGTCACCATGGGTATGTTTCCTCGCAGCGTCAGGCCCGCCGCCGTCGCTTCTGGCGCTAAC-GCACCGCAGTATCATGATTGGCATGGGCC-----------------------------------------------------------------------------------------------------------------------------------------------------------------------------------------------------------------------------------------------------------------------------------------------------------------------------------------------------------------------------------------------------------------------------------------------------------------------------------------------------------------------------------------------------------------------------------------------------------------------------------------------
>Phyllosticta_maculata_CPC_18347__
TTCCGTAGGTGAACCTGCGGAAGGATCATTACTGAAGT-GGTAATAACCC------GAAAGGGCCACGAGT----A----------CGC-------------------------------------------------GCCACGGCGGG-----GAAAGTGCGCACCTCTC--GAACCCTTG-TGTAC-CCACCGCGTTGCTTTGGCGGGCCGACCCGGTTTCGACCCGGGCGGCCG-----GCGGCCCCAGCCTC--ATC-CGGCC----AGGA--CGCCCGGCCAAGCGCCCGCCAGTCTACAAGAC-TCAAGCA-TCATTCC-GTGAAGTCCTGA-CGCACCATACAATCG-ATTAAAACTTTCAACAACGGATCTCTCGGTTCCGGCATCGATGAAGAACGCAGCGAAATGCGATAAGTAATGTGAATTGCAGAATTCAGTGAACCATCGAATCTTTGAACGCACATTGCGCCCTCTGGTATTCCGGGGGGCATGCCTGTTCGAGCGTCATTTCACCCCTCAAGCCACCGCTTGGTGTTGGGCGACGTCCGCTGCCGGACGCGCCTCGAAGACCTCGGCGACGGCGTCTCGGCCTCGAGCGCAGTAG---TAAAACATC-TCGCTCTGG-AGCGCCGGAC-GGCGG-CCGCCGGACAATCGACCCTTCGCGGTC--TGCAAACTTCCAAGGTTGACCTCGGATCAGGTAGGGATACCCGCTGAACTTAA-----------------------------------------------------------------------------------------------------------------------------------------------------------------------------------------------------------------------------------------------------------------------------------------------------------------------------------------------------------------------------------------------------------------------------------------------------------------------------------------------------------------------------------------------------------------------------------------------------------------------------------------------------------------------------------------------------------------------------------------------------------------------------------------------------TCAGTCG-TCTCACAT-TTTCTCGAAGCGCA-G---GGCGGGTCGCCCGTCGCGCCACCTGGTGCCGC-TC--GCCTGC--GGGGCA--TTTTTGGGTGGTGGGG--TTAGGCGCTGCGCTAAGC-TGCTTTGGCGCATTCGCCAACATGG-CCCGAAGCAGC---------------------TC-TGCGCG-TCA----CATCACCT-----GCGTCACACAA-CA-TTTTGCTAACTCCCTCCCAGGAAGCCGCCGAGCTC-----------------------------------------CGGCGACGACGC-GCCCCGTGCTGTTTTTCGTAAGTGCCGCCCTTCCTCAGCTGTCCGAGGGCCGATTAGGCGCCCGG-AAGCTCGTTGAGTTGAGATTCATCCACT-GACGCGCTCCAGCTTCCATTGTCGGTCGTCCCCGTCATCATGGGTATGTTTTCTCTCAGCATCAGGCCCGCCG---TCGCTTCTGGCGCTAAC-ACACCGCAGAATTATGATTGGC------------------------------------------------------------------------------------------------------------------------------------------------------------------------------------------------------------------------------------------------------------------------------------------------------------------------------------------------------------------------------------------------------------------------------------------------------------------------------------------------------------------------------------------------------------------------------------------------------------------------------------------------------
>Phyllosticta_maculata_BRIP_46622__
TTCCGTAGGTGAACCTGCGGAAGGATCATTACTGATGT-GGTAATAACCC------GAAAGGGCCACGAGT----A----------CGC-------------------------------------------------GCCACGGCGGG-----GAAAGTGCGCACCTCTC--GAACCCTTG-TGTAC-CCACCGCGTTGCTTTGGCGGGCCGACCCGGTTTCGACCCGGGCGGCCG-----GCGGCCCCAGCCTC--ATC-CGGCC----AGGA--CGCCCGGCCAAGCGCCCGCCAGTCTACAAGAC-TCAAGCA-TCATTCC-GTGAAGTCCTGA-CGCACCATACAATCG-ATTAAAACTTTCAACAACGGATCTCTCGGTTCCGGCATCGATGAAGAACGCAGCGAAATGCGATAAGTAATGTGAATTGCAGAATTCAGTGAACCATCGAATCTTTGAACGCACATTGCGCCCTCTGGTATTCCGGGGGGCATGCCTGTTCGAGCGTCATTTCACCCCTCAAGCCACCGCTTGGTGTTGGGCGACGTCCGCTGCCGGACGCGCCTCGAAGACCTCGGCGACGGCGTCTCGGCCTCGAGCGCAGTAG---TAAAACATC-TCGCTCTGG-AGCGCCGGAC-GGCGG-CCGCCGGACAATCGACCCTTCGCGGTC-TGCAAACTTCC-AAGGTTGACCTCGGATCAGGTAGGGATACCCGCTGAACTTAA-----------------------------------------------------------------------------------------------------------------------------------------------------------------------------------------------------------------------------------------------------------------------------------------------------------------------------------------------------------------------------------------------------------------------------------------------------------------------------------------------------------------------------------------------------------------------------------------------------------------------------------------------------------------------------------------------------------------------------------------------------------------------------------------------------TCAGTCG-TCTCACAT-TTTCTCGAAGCGCA-G---GGCGGGTCGCCCGTCGCGCCACCTGGTGCCGC-TC--GCCTGC--GGGGCA--TTTTTGGGTGGTGGGG--TTAGGCGCTGCGCTAAGC-TGCTTTGGCGCATTCGCCAACATGG-CCCGAAGCAGC---------------------TC-TGCGCG-TCA----CATCACCT-----GCGTCACACAA-CA-TTTTGCTAACTCCCTCCCAGGAAGCCGCCGAGCTC-----------------------------------------CGGCGACGACGC-GCCCCGTGCTGTTTTTCGTAAGTGCCGCCCTTCCTCAGCTGTCCGAGGGCCGATTAGGCGCCCGG-AAGCTCGTTGAGTTGAGATTCATCCACT-GACGCGCTCCAGCTTCCATTGTCGGTCGTCCCCGTCATCATGGGTATGTTTTCTCTCAGCATCAGGCCCGCCG---TCGCTTCTGGCGCTAAC-ACACCGCAGAATTATGATTGGC------------------------------------------------------------------------------------------------------------------------------------------------------------------------------------------------------------------------------------------------------------------------------------------------------------------------------------------------------------------------------------------------------------------------------------------------------------------------------------------------------------------------------------------------------------------------------------------------------------------------------------------------------
>Guignardia_mangiferae_IMI260_576__
TTCCGTAGGTGAACCTGCGGAAGGATCATTACTGAAAT----AGTAATTT---TTTGAAAGGTCTTCGAGT----A----------GGC---------------------------------------------------TGCAAGGCC-----CAAAGAAC--CTCTCTC----ACCCTTG-TGTACCTTACCATGTTGCTTTGGCGGGCCGACCCGGTTTCGACCCGGGCGGCCG-----GCGCCCCCAGCCCC--CAG-GGGCC----AGGA--CGCCTGGCTAAGTGCCCGCCAGTATACAAAAC-TCAAGCGATTATTTT-GTGAAGTCCTGA-TATATCATTCAATTG-ATTAAAACTTTCAACAACGGATCTCTTGGTTCTGGCATCGATGAAGAACGCAGCGAAATGCGATAAGTAATGTGAATTGCAGAATTCAGTGAATCATCGAATCTTTGAACGCACATTGCGCCCTCTGGTATTCCGGAGGGCATGCCTGTTCGAGCGTCATTTCAACCCTCAAGCT-CTGCTTGGTATTGGGCGACGTCCGCTGCCGGACGCGCCTCGAAGACCTCGGCGACGGCGTCTCAGCCTCGAGCGTAGTAG-----TAATATC-TCGCTTTGG-AGTGCTGGAC-GACGG-CCGCCGGACAATC-GACCT--TCGGTC-TA----------------------------------------------------CGGCG-AGTGAAGCGGCAATAGC-TCAAATTTGAAAGCTGGCGTCTTCGACGTCCGCGTTGTAATTTGTAGAGGATGCTTCGGCGAAGACTCCTGCCTAAGTCCCCTGGAACGGGGCGTCATAGAGGGTGAGAATCCCGTATGTGGCGGGCAGTCTAAGCCATGTGAAGCTCCTTCGACGAGTCGAGTTGTTTGGGAATGCAGCTCTAAATGGGAGGTAAATTTCTTCTAAAGCTAAATATTGGCCAGAGACCGATAGCGCACAAGTAGAGTGATCGAAAGATGAAAAGCACTTTGGAAAGAGAGTTAAAAAGTACGTGAAATTGTTGAAAGGGAAGCGCTTGCAACCAGACTCGCTCG-TAGTTGCTCAGCCGGCCTCTTGGCCGGTGTACTCTTCTGCGATCGGGCCAGCATCAGTTCGGGCGGCCGGATAAAGGTGTCGGGAATGTAGCACCCTTCGGGGTGTGTTATAGCCCGGCGCGGAATGCGGCCAGCCTGGACTGAGGATCTCGCTTCGGCAAGGATGCTGGCGTAATGGTTGTAAGCGGCCCGTCTTGAAACACGGACCAAGGAGTCTAACATCTATGCGAGTGTTTGGGTGTCAAACCCATGCGCGTAATGAAAGTGAACGGAGGTGGGAACCCTTCACGGGGTGCACCATCGACCGATCCTGATGTCTTCGGATGGATTTGAGTAAGAGCATAGCTGTTGGGACCCGAAAGATGGTGAACTATGCCTGAATAGGGTGAAGCCAGAGGAAACTCTG--------CAGTTG-CCTCACAT-TTTCTTTGAGCGCA-G---GGCGG-TCGCTCGCCGCGCCATCTGGTGCCGCCTC--GCCTGA--GGGGCA-TTTTTTGGGTGGTGGGG--TCGGGCGCTGCGCTAAGC-TGCTTTGGCGCCTTCGGCAACATGG-CCCAAAGCAGC---------------------CC-TGCGCA-TCA----CCTCATT------GTGTCGCACAA-CA-TTTTGCTAACGCCCTCTCAGGAAGCCGCCGAGCTCGG------------------------------------------CGATGACGC-GCCCCGCGCTGTTTTCCGTAAGTCCCGCCCTGCCTCAGCTGTCCGAGGGCCGATTAGGCGCCCGG-AAGTTGGAAGAGTTGAGATTCGCCCGCT-GACGCTCTGTAGCCTCCATTGTCGGTCGTCCCCGTCACCATGGGTATGTTTTCTCGCAGCGTCAGGCCCGCCGCCGTCGCTTCTGGCGCTAAC-GCACCTCAGTATCATGATTGGTATGGGCCCGGTCAGTTCAAGGGCGAGATCAAGGTCGAGGGCAGCGACCTCGTCATCAACGGCAAGAAGGTTCGCTTCTACCAGGAGCGTGACCCCGCCAGCATTCCCTGGGCTGAGACCGGTGCCTACTACATCGTCGAGTCCACTGGTGTTTTCACCACCACCGAGAAGGCCTCTGCTCACTTGAAGGGCGGTGCCAAGAAGGTTGTCATCTCTGCTCCTTCGGCTGACGCCCCCATGTTTGTTATGGGTGTCAACAACGAGACTTACAAGTCCGACATCAACGTCCTCTCCAACGCTTCTTGCACCACCAACTGCCTTGCTCCCCTCGCCAAGGTCATCCACGACAAGTACACCATTGTTGAGGGTCTCATGACCACTGTCCACTCCTACACTGCCACCCAGAAGACCGTTGACGGTCCCTCCGCTAAGGACTGGCGTGGTGGCCGCACTGCTGCGGCCAACATCATCCCCAGCAGCACCGGTGCCGCCAAGGCTGTCGGCAAGGTCATTCCCGACCTTAACGGCAAGCTTACCGGCATGGCTTTCCGTGTCCCCACTGCCAACGTCTCCGTTGTCGACCTGACTGCTCGCATTGAGAGGCG---CAGCTACGA-GAGATC-AGCAGA
>Phyllosticta_capitalensis_CPC20260_
TTCCGTAGGTGAACCTGCGGAAGGATCATTACTGAAAT---A-GTAATTCTTTTCTGAAAGGTCTTCGAGT----A---------GGC---------------------------------------------TGCAAGGC-------C-----CAAAGAAC--CTCTCTC----ACCCTTG-TGTACCTTACCACGTTGCTTTGGCGGGCCGACCCGGTTTCGACCCGGGCGGCCG-----GCGCCCCCAGCCCT-GAC--GGGCC----AGGA--CGCCAGGCTAAGTGCCCGCCAGTATAAAAAAC-TCAAGCGATCATTCT-GTGAAGTCCTGA-TGTATCATTCAATTG-ATTAAAACTTTCAACAACGGATCTCTTGGTTCTGGCATCGATGAAGAACGCAGCGAAATGCGATAAGTAATGTGAATTGCAGAATTCAGTGAATCATCGAATCTTTGAACGCACATTGCGCCCTCTGGTATTCCGGAGGGCATGCCTGTTCGAGCGTCATTTCAACCCTCAAGCT-CTGCTTGGTATTGGGCGACGTCCGCTGCTGGACGCGCCTCGAAGACCTCGGCGACGGCGTCCTAGCCTCGAGCGTAGTAG---T--AACATC-TCGCTTTGG-AGTGCTGGACGGGCGG-CCGCCGGACA------------------------------------------------------------------------CGGCG-AGTGAAGCGGCAATAGC-TCAAATTTGAAAGCTGGCGTCTTCGACGTCCGCGTTGTAATTTGTAGAGGATGCTTCGGCGAAGACTCCTGCCTAAGTCCCCTGGAACGGGGCGTCACAGAGGGTGAGAATCCCGTATGTGGCGGGCCGTCTAAGCCATGTGAAGCTCCTTCGACGAGTCGAGTTGTTTGGGAATGCAGCTCTAAATGGGAGGTAAATTTCTTCTAAAGCTAAATATTGGCCAGAGACCGATAGCGCACAAGTAGAGTGATCGAAAGATGAAAAGCACTTTGGAAAGAGAGTTAAAAAGTACGTGAAATTGTTGAAAGGGAAGCGCTTGCAACCAGACTCGCTCG-TAGTTGCTCAGCCGGCCTCTTGGCCGGTGTACTCTTCTGCGATCGGGCCAGCATCAGTTCGGGCGGCCGGATAAAGGTGTCGGGAATGTAGCACCCTTCGGGGTGTGTTATAGCCCGGCGCGGAATGCGGCCAGCCTGGACTGAGGATCTCGCTTCGGCAAGGATGCTGGCGTAATGGTTGTAAGCGGCCCGTCTTGAAACACGGACCAAGGAGTCTAACATCTATGCGAGTGTTTGGGTGTCAAACCCATGCGCGTAATGAAAGTGAACGGAGGTGGGAACCCTTCACGGGGTGCACCATCGACCGATCCTGATGTCTTCGGATGGATTTGAGTAAGAGCATAGCTGTTGGGACCCGAAAGATGGTGAACTATGCCTGAATAGGGTGAAGCCAGAGGAAACTCTG--------CAGTTG-CCTCGCAT-TTTCTTTGAGCGCA-G---GGCGG-TCGCTCGCCGCGCCACCTGGTGCCGCCTC--GCCTGA--GGGGCA-TTTTTTGGGTGGTGGGG--TCGGGCGCTGCGCTAATC-TGCTTTGGCGCCTTCGGCAACATGG-CCCAAAGCAGC---------------------CC-TGCGCA-TCA----CCTCACTT-----GTGTCGCACAA-CA-TTTTGCTAACGCCCTCCCAGGAAGCCGCCGAGCTCGG------------------------------------------CGATGACGC-GCCCCGCGCTGTTTTCCGTAAGTCCCGCCCTGCCTCAGCTGTCCGAGGGCCGATTAGGCGCCCGG-AAGTTCGACGAGTTGAGATTCGCCCGCT-GACGCTCTGTAGCCTCTATTGTCGGTCGTCCCCGTCACCATGGGTATGTTTTCTCGCAGCGTCAGGCCCGCCGCCGTCGCTTCTGGCACTAAC-GCACCTCAGTATCATGATTGGTATGGGCCCGGTCAGTTCAAGGGTGAGATCAAGGTCGAGGGCAGCGACCTTGTTATCAACGGCAAGAAGGTCCGCTTCTACCAGGAGCGTGACCCCGCCAGCATTCCCTGGGCTGAGACCGGTGCCTACTACATCGTCGAGTCCACTGGTGTTTTCACCACCACCGAGAAGGCCTCTGCTCACTTGAAGGGCGGTGCCAAGAAGGTTGTCATCTCTGCTCCTTCGGCTGACGCCCCCATGTTCGTCATGGGTGTCAACAACGAGACCTACAAGTCCGACATCAACGTCCTCTCCAACGCTTCTTGCACCACCAACTGCCTTGCTCCCCTCGCCAAGGTCATCCACGACAAGTACACCATCGTTGAGGGTCTCATGACCACTGTCCACTCCTACACTGCCACCCAGAAGACCGTTGACGGTCCCTCCGCTAAGGACTGGCGTGGTGGCCGCACTGCTGCTGCCAACATCATCCCCAGCAGCACCGGTGCCGCCAAGGCTGTCGGCAAGGTCATTCCCGACCTTAACGGCAAGCTCACCGGCATGGCTTTCCGTGTCCCCACTGCCAACGTCTCCGTTGTCGACCTGACTGCTCGCATTGAGAAGGGTGCCAGCTACGAGGAGATCAAGCAGA
>Phyllosticta_mangifera_indica_CPC20264_
TTCCGTAGGTGAACCTGCGGAAGGATCATTACTGAAAT--GTAATAACTT-CTATTGAAAGGTTCCAGAGT----A----------GGC-------------------------------------------------GCTACAACGCC-----GAAATGAC---CTTCTC----ACCCTTG-TGTAC-TCACTATGTTGCTTTGGCGGGTCGACCTGGTTCCGACCCAGGCGGCCG-----GCGCCCCCAGCCTT--AAC-TGGCC----AGGA--CGCCCGGCTAAGTGCCCGCCAGTATACAAAAC-TCAAGAATTCATTTT-GTGAAGTCCTGA-TATATCATTTAATTG-ATTAAAACTTTCAACAACGGATCTCTTGGTTCTGGCATCGATGAAGAACGCAGCGAAATGCGATAAGTAATGTGAATTGCAGAATTCAGTGAATCATCGAATCTTTGAACGCACATTGCGCCCTCTGGTATTCCGGAGGGCATGCCTGTTCGAGCGTCATTTCAACCCTCAAGCT-CTGCTTGGTATTGGGCAACGTCCGCTGCCGGACGTGCCTTGAAGACCTCGGCGACGGCGTCCTAGCCTCGAGCGTAGTAG---TAAAATATC-TCGCTTTGG-AGTGCTGGGC-GACGG-CCGCCGGACA------------------------------------------------------------------------CGGCG-AGTGAAGCGGCAATAGC-TCAAATTTGAAAGCTGGCGCCTTCGGCGTCCGCGTTGTAATTTGTAGAGGATGCTTCGGCGAGGGCTCCTGTCTAAGTCCCCTGGAACGGGGCGTCACAGAGGGTGAGAATCCCGTACGTGGCGGGCAGTCCAAGCCATGTGAAGCTCCTTCGACGAGTCGAGTTGTTTGGGAATGCAGCTCTAAATGGGAGGTAAATTTCTTCTAAAGCTAAATACTGGCCAGAGACCGATAGCGCACAAGTAGAGTGATCGAAAGATGAAAAGCACTTTGGAAAGAGAGTTAAAAAGTACGTGAAATTGTTGAAAGGGAAGCGTTTGCAACCAGACTCGCTCG-CAGTTGCTCAGCCGGCCTCTTGGCCGGCGTACTCTTCTGCGATCGGGCCAGCATCAGTTCGGGCGGCCGGATAAAGGTGTCGGGAATGTAGCACCCTTCGGGGTGTGTTATAGCTCGGCGCGGAATGCGGCCAGCCTGGACTGAGGATCTCGCTTCGGCAAGGATGCTGGCGTAATGGTTGTAAGCGGCCCGTCTTGAAACACGGACCAAGGAGTCTAACATCTATGCGAGTGTTTGGGTGTCAAACCCATGCGCGTAATGAAAGTGAACGGAGGTGGGAACCCCTCGCGGGGCGCACCATCGACCGATCCTGATGTCTTCGGATGGATTTGAGCAAGAGCATAGCTGTTGGGACCCGAAAGATGGTGAACTATGCCTGAATAGGGTGAAGCCAGAGGAAACTCTG--------CAGTTG-CTTCACAC-TTTCTTTGAGCGCA-G---GGCGGCTTACTCGCCGCGCCACCTTTGGCCGTCTC--GCTCGT--GGGGCA-TTTCT----TGGTGGGG--TCGG--GCTGCGCTAAGC-TGCTTTTGCGCGTTCGGCAACATTG-CCTAAAGCGGCCGTGTTGCGCCCGACGGTCGCCC-TGCGCACTCA----CCTCACTT-----CGGTCGCACAAACT-TTTTGCTAACGCCCTCGCAGGAAGCC-----------------------------------------------------CGATGACGC-GCCCCGCGCCGTTTTCCGTAAGTGCCGCCCTGCCTCAGCTGTCCGAGGGCCGATCAGGCGCCTGG-AAGCTCGATGAGTTGAGATTCACCAGCT-GACGCTTTGCAGCCTCCATTGTCGGTCGTCCCCGTCACCATGGGTATGTTTTCTCGCAGCGTCAGGCCCGCCGCCGTTGCTTCTGGCGCTAAC-ACACCCCAGTATCATGATTGGCATGGGCCCGGTCAGTTCAAGGGCGAGATCAAGGTCGAGGGCAGCGACCTCGTCATCAACGGCAAGAAGGTCCGCTTCTACCAGGAACGTGACCCCGCCAGCATTCCCTGGGGTGAGACCGGCGCCTACTACATCGTCGAGTCCACTGGTGTTTTCACCACCACCGAGAAGGCCTCTGCTCACTTGAAGGGCGGAGCAAAGAAAGTTGTCATCTCTGCTCCTTCTGCTGACGCCCCCATGTTCGTCATGGGTGTCAACAACGAGAGCTACAAGTCCGACATCAACGTCCTCTCCAACGCATCCTGCACCACCAACTGCCTTGCTCCCCTCGCCAAGGTCATCCACGACAAGTACACCATCATCGAGGGTCTCATGACCACTGTTCACTCCTACACTGCCACCCAGAAGACCGTCGATGGTCCCTCCGCCAAGGACTGGCGTGGAGGCCGCACTGCTGCTGCCAACATCATCCCCAGTAGCACCGGTGCCGCCAAGGCTGTCGGCAAGGTCATCCCCGACCTCAACGGCAAGCTCACCGGCATGGCTTTCCGTGTCCCTACGGCCAACGTCTCCGTTGTCGATCTCACTGCTCGCATTGAGAAGGGCGCCAGCTACGAGGAAATCAAGCAGA
>Phyllosticta_miurae_MUCC0065
--------------CTGCGGAAGGATCATTACTGAAAT--GTAATAACTT-CTATTGAAAGGTTCCAGAGT----A----------GGC-------------------------------------------------GCTACAACGCC-----GAAATGAC---CTTCTC----ACCCTTG-TGTAC-TCACTATGTTGCTTTGGCGGGTCGACCTGGTTCCGACCCAGGCGGCCG-----GCGCCCCCAGCCTT--AAC-TGGCC----AGGA--CGCCCGGCTAAGTGCCCGCCAGTATACAAAAC-TCAAGAATTCATTTT-GTGAAGTCCTGA-TATATCATTTAATTG-ATTAAAACTTTCAACAACGGATCTCTTGGTTCTGGCATCCATGAAGAACGCAGCGAAATGCGATAAGTAATGTGAATTGCAGAATTCAGTGAATCATCGAATCTTTGAACGCACATTGCGCCCTCTGGTATTCCGGAGGGCATGCCTGTTCGAGCGTCATTTCAACCCTCAAGCT-CTGCTTGGTATTGGGCAACGTCCGCTGCCGGACGGGCCTTGAAGACCTCGGCGACGGCGTCCTAGCCTCGAGCGTAGTAG---TAAAATATC-TCGCTTTGG-AGTGCTGGGC-GACGG-CCGCCGGACAATC-GACCT--TCGGTC-TATTTTTCC---AAGGTTGACCTCGGATCAGGTAGGGATACCCGCTGAACTTAACGGCG-AGTGAAGCGGCAATAGC-TCAAATTTGAAAGCTGGCGTCTTCGACGTCCGCGTTGTAATTTGTAGAGGATGCTTCGGCGAAGACTCCTGCCTAAGTCCCCTGGAACGGGGCGTCATAGAGGGTGAGAATCCCGTATGTGGCGGGCAGTCTAAGCCATGTGAAGCTCCTTCGACGAGTCGAGTTGTTTGGGAATGCAGCTCTAAATGGGAGGTAAATTTCTTCTAAAGCTAAATATTGGCCAGAGACCGATAGCGCACAAGTAGAGTGATCGAAAGATGAAAAGCACTTTGGAAAGAGAGTTAAAAAGTACGTGAAATTGTTGAAAGGGAAGCGCTTGCAACCAGACTCGCTCG-TAGTTGCTCAGCCGGCCTCTTGGCCGGTGCACTCTTCTACGATCGGGCCAGCATCAGTTCGGGCGGCAGGATAAAGGTGTCGGGAATGTAGCACCCTTCGGGGTGTGTTATAGCCCGGCGCGGAATGCTGCCAGCCTGGACTGAGGATCTCGCTTCGGCAAGGATGCTGGCGTAATGGTTGTAAGCGGCCCGTCT----------------------------------------------------------------------------------------------------------------------------------------------------------------------------------------------------------------------------------------------------------------------------------------------------------------------------------------------------------------------------------------------------------------------------------------------------------------------------------------------------------------------ATGTGCAAGGCC-CGGTTCGCCGGCGATGACGC-GCCCCGCGCTGTTTTCCGTAAGTCCCGCCCTGCCTCAGCTGTCCGAGGGCCGATTAGGCGCCCGG-AAGCTCGATGAGTTGAGATTTGCCAACT-GACGCGCTACAGCCTCCATTGTCGGTCGTCCCCGTCACCATGGGTATGTTTTCTCGCAGCGTCAGGCCCGCCGCCGTCGCTTCTGGCGCTAAC-GCCCCGCAGTATCATGATTGGCATGGGC------------------------------------------------------------------------------------------------------------------------------------------------------------------------------------------------------------------------------------------------------------------------------------------------------------------------------------------------------------------------------------------------------------------------------------------------------------------------------------------------------------------------------------------------------------------------------------------------------------------------------------------------
>Phyllosticta_sp__SPW_2014_GZAAS6_1247__
TTCCGTAGGTGAACCTGCGGAAGGATCATTACTGAAAT-------AAACC------GAAAGGGCCTCGAGT----A----------CGC-------------------------------------------------GCCACGGCGCG-----GAAAGTGCGCACCTCTC--GAACCCTTG-TGTAC-CCACCGCGTTGCTTTGGCGGGCCGACCCGGTTCCGACCCGGGCGGCCG-----GCGGCCCCAGCCTC--GTC-CGGCC----AGGA--CGCCCGGTCAAGCGCCCGCCAGCCTACAAGAC-TCAAGCA-TCATTCC-GTGAAGTCCTGA-CGCACCGTCCAATTT-ATTAAAACTTTCAACAACGGATCTCTTGGTTCTGGCATCGATGAAGAACGCAGCGAAATGCGATAAGTAATGTGAATTGCAGAATTCAGTGAATCATCGAATCTTTGAACGCACATTGCGCCCTCTGGCATTCCGGGGGGCATGCCTGTTCGAGCGTCATTTCACCCCTCAAGCTGCTGCTTGGTGTTGGGCGACGTCCGCTGCCGGACGCGCCTCGAAGACCTCGGCGACGGCGTCTCGGCCTCGAGCGTAGTAG---TAAGACATC-TCGCTTTGG-AGCGCCGGAC-GGCGG-CCGCCGGACAACCGACCCTTCGCGGTC-TGCAAACCT----AAGGTGACCTCGGATCAGGTAGGGATACCCGCTGAACTTAA----------------------------------------------------------------------------------------------------------------------------------------------------------------------------------------------------------------------------------------------------------------------------------------------------------------------------------------------------------------------------------------------------------------------------------------------------------------------------------------------------------------------------------------------------------------------------------------------------------------------------------------------------------------------------------------------------------------------------------------------------------------------------------------------GAGAAGGTCAGTTC-TCTCACAT-TTTCTCTAAGCGCA-G---GGCGGGTCGCCCGTCGCGCCACCTGGTGCCGC-TC--GCCCGA--GGGGCA-TTTTTTGGGTGGTGGGG--TTAGGCGCTGCGCTAAGC-TGCTTTGGCGCATTCGCCAACATGG-CCCGAAGCAGC---------------------TC-TGCGCG-TCA----CTTCACCT-----GCGTGACACAA-CA-TTTTGCTAACTCCCTCCCAGGAAGCCGCCGAGTTCGGCAAGGGTTCCTTCAAGTA---------------------CGGCGACGACGC-GCCCCGTGCTGTTTTTCGTAAGTGCCGCCCTTCCTCAGCTGTCCGAGGGCCGATTAGGCGCCCGG-AAGCTCGTTGAGTTGAGATTCATCCACT-GACGCGCTCCAGCTTCCATCGTCGGTCGTCCCCGTCATCATGGGTATGTTTTCTCGCAGCGTCAGGCCCGCCG---TCGCTTCTGGCGCTAAC-GCACCGCAGTATTATGATTGGC-------CGGTCAGTTCAAGGGCGAGATCAAGGTCGAGGGCAGCGACCTCGTCATCAACGGCAAGAAGGTCCGCTTCTACCAGGAGCGTGACCCCGCCAGCATCCCCTGGGCTGAGACCGGTGCCTACTACATCGTCGAGTCCACTGGTGTTTTCACCACCACCGACAAGGCCTCTGCTCACTTGAAGGGCGGTGCCAAGAAGGTCGTCATTTCTGCTCCTTCGGCTGACGCCCCCATGTTCGTCATGGGCGTCAACAACGAGACCTACAAGTCCGACATCAAGGTCCTCTCCAACGCTTCTTGCACCACCAACTGCCTTGCTCCCCTCGCTAAGGTGATCCACGACAAGTATACCATCATCGAGGGTCTCATGACCACTGTCCACTCCTACACTGCCACCCAGAAAACCGTTGACGGTCCCTCCGCTAAGGACTGGCGTGGTGGCCGTACTGCTGCTGCCAACATAATTCCCAGCAGCACTGGTGCTGCCAAGGCCGTCGGCAAGGTCATTCCCGACCTCAATGGCAAGCTCACTGGCATGGCTTTCCGTGTCCCCACTGCGAACGTCTCCGTTGTCGACCTGACTGCCCGCATTGAGAAGGGCGCCAGTTACGATGAGATCAAGCAGA
>Phyllosticta_sp__SPW_2014_GZAAS6_1384__
TTCCGTAGGTGAACCTGCGGAAGGATCATTACTGAAAT-------------AAACCGAAAGGGCCTCGAGT----A----------CGC-------------------------------------------------GCCACGGCGCG-----GAAAGTGCGCACCTCTC--GAACCCTTG-TGTAC-CCACCGCGTTGCTTTGGCGGGCCGACCCGGTTCCGACCCGGGCGGCCG-----GCGGCCCCAGCCTC--GTC-CGGCC----AGGA--CGCCCGGTCAAGCGCCCGCCAGCCTACAAGAC-TCAAGCA-TCATTCC-GTGAAGTCCTGA-CGCACCGTCCAATTT-ATTAAAACTTTCAACAACGGATCTCTTGGTTCTGGCATCGATGAAGAACGCAGCGAAATGCGATAAGTAATGTGAATTGCAGAATTCAGTGAATCATCGAATCTTTGAACGCACATTGCGCCCTCTGGCATTCCGGGGGGCATGCCTGTTCGAGCGTCATTTCACCCCTCAAGCTGCTGCTTGGTGTTGGGCGACGTCCGCTGCCGGACGCGCCTCGAAGACCTCGGCGACGGCGTCTCGGCCTCGAGCGTAGTAG---TAAGACATC-TCGCTTTGG-AGCGCCGGAC-GGCGG-CCGCCGGACAACCGACCCTTCGCGGTC-TGCAAACCT---AAGGTTGACCTCGGATCAGGTAGGGATACCCGCTGAACTTAA----------------------------------------------------------------------------------------------------------------------------------------------------------------------------------------------------------------------------------------------------------------------------------------------------------------------------------------------------------------------------------------------------------------------------------------------------------------------------------------------------------------------------------------------------------------------------------------------------------------------------------------------------------------------------------------------------------------------------------------------------------------------------------------------GAGAAGGTCAGTTC-TCTCACAT-TTTCTCTAAGCGCA-G---GGCGGGTCGCCCGTCGCGCCACCTGGTGCCGC-TC--GCCCGA--GGGGCA-TTTTTTGGGTGGTGGGG--TTAGGCGCTGCGCTAAGC-TGCTTTGGCGCATTCGCCAACATGG-CCCGAAGCAGC---------------------TC-TGCGCG-TCA----CTTCACCT-----GCGTGACACAA-CA-TTTTGCTAACTCCCTCCCAGGAAGCCGCCGAGTTCGGCAAGGGTTCCTTCAAGTA---------------------CGGCGACGACGC-GCCCCGTGCTGTTTTTCGTAAGTGCCGCCCTTCCTCAGCTGTCCGAGGGCCGATTAGGCGCCCGG-AAGCTCGTTGAGTTGAGATTCATCCACT-GACGCGCTCCAGCTTCCATCGTCGGTCGTCCCCGTCATCATGGGTATGTTTTCTCGCAGCGTCAGGCCCGCCG---TCGCTTCTGGCGCTAAC-GCACCGCAGTATTATGATTGGC-------CGGTCAGTTCAAGGGCGAGATCAAGGTCGAGGGCAGCGACCTCGTCATCAACGGCAAGAAGGTCCGCTTCTACCAGGAGCGTGACCCCGCCAGCATCCCCTGGGCTGAGACCGGTGCCTACTACATCGTCGAGTCCACTGGTGTTTTCACCACCACCGACAAGGCCTCTGCTCACTTGAAGGGCGGTGCCAAGAAGGTCGTCATTTCTGCTCCTTCGGCTGACGCCCCCATGTTCGTCATGGGCGTCAACAACGAGACCTACAAGTCCGACATCAAGGTCCTCTCCAACGCTTCTTGCACCACCAACTGCCTTGCTCCCCTCGCTAAGGTGATCCACGACAAGTATACCATCATCGAGGGTCTCATGACCACTGTCCACTCCTACACTGCCACCCAGAAAACCGTTGACGGTCCCTCCGCTAAGGACTGGCGTGGTGGCCGTACTGCTGCTGCCAACATAATTCCCAGCAGCACTGGTGCTGCCAAGGCCGTCGGCAAGGTCATTCCCGACCTCAATGGCAAGCTCACTGGCATGGCTTTCCGTGTCCCCACTGCGAACGTCTCCGTTGTCGACCTGACTGCCCGCATTGAGAAGGGCGCCAGTTACGAGGAGATCAAGCAGA
>Phyllosticta_musarum_BRIP_57803_
----------------------------------------------------------------------------------------------------------------------------------------------------------------------------------------------------------------GGCCGACCCGGTTTCGACCCGGGCGGCCG-----GCGGCCCCAGCCTT--ATC-CGGCC----AGGA--CGCCCGGCCAAGCGCCCGCCAGTCTACGAGAC-TCAAGCA-TCATTCC-GTGAAGTCCTGA-CGCACCATTCAATTG-ATTAAAACTTTCAACAACGGATCTCTCGGTTCTGGCATCGATGAAGAACGCAGCGAAATGCGATAAGTAATGTGAATTGCAGAATTCAGTGAATCATCGAATCTTTGAACGCACATTGCGCCCTCTGGTATTCCGGGGGGCATGCCTGTTCGAGCGTCATTTCACCCCTCAAGCTACTGCTTGGTGTTGGGCGACGTCCGCTGCCGGACGCGCCTCGAAGACCTCGGCGACGGCGTCTCGGCCTCGAGCGTAGTAG---TAAAACATC-TCGCTTTGG-AGCGCCGGAC-GGCGG-CCGCCG---------------------------------------------------------------------------------------------------------------------------------------------------------------------------------------------------------------------------------------------------------------------------------------------------------------------------------------------------------------------------------------------------------------------------------------------------------------------------------------------------------------------------------------------------------------------------------------------------------------------------------------------------------------------------------------------------------------------------------------------------------------------------------------------------------------------------------------------------------------------------------TCAGTCG-TCTCACAT-TTTCTCTAAGCGCA-G---GGCGGGTCGCCCGTCGCGCCACCTGGTGCCGC-TC--GCCTGC--GGGGCA-TTTTTTGGGTGGTGGGG--TTAGGCGCTGCGCTAAGC-TGCTTTGGCGCATTCGCCAACATGG-CCCGAAGCAGC---------------------TC-TGCGCG-TCA----CTTCACCT-----GCGTCACACAA-CA-TTTTGCTAACTCCCTCCCAGGAAGCCGCCGAGCTC-----------------------------------------CGGCGACGACGC-GCCCCGTGCTGTTTTTCGTAAGTGCCGCCCTTCCTCAGCTGTCCGAGGGCCGATTAGGCGCCCGG-AAGGCCGTTGAGTTGAGATTCATCCACT-GACGTGCTCCAGCTTCTATTGTCGGTCGTCCCCGTCATCATGGGTATGTTTTCTCTCAGCGTCAGGCCCGCCG---TCGCTTCTGGCGCTAAC-ACACCGCAGTATTATGATTGGC------------------------------------------------------------------------------------------------------------------------------------------------------------------------------------------------------------------------------------------------------------------------------------------------------------------------------------------------------------------------------------------------------------------------------------------------------------------------------------------------------------------------------------------------------------------------------------------------------------------------------------------------------
>Phyllosticta_musarum_BRIP_58028_
----------------------------------------------------------------------------------------------------------------------------------------------------------------------------------------------------------------GGCCGACCCGGTTTCGACCCGGGCGGCCG-----GCGGCCCCAGCCTT--ATC-CGGCC----AGGA--CGCCCGGCCAAGCGCCCGCCAGTCTACGAGAC-TCAAGCA-TCATTCC-GTGAAGTCCTGA-CGCACCATTCAATTG-ATTAAAACTTTCAACAACGGATCTCTCGGTTCTGGCATCGATGAAGAACGCAGCGAAATGCGATAAGTAATGTGAATTGCAGAATTCAGTGAATCATCGAATCTTTGAACGCACATTGCGCCCTCTGGTATTCCGGGGGGCATGCCTGTTCGAGCGTCATTTCACCCCTCAAGCTACTGCTTGGTGTTGGGCGACGTCCGCTGCCGGACGCGCCTCGAAGACCTCGGCGACGGCGTCTCGGCCTCGAGCGTAGTAG---TAAAACATC-TCGCTTTGG-AGCGCCGGAC-GGCGG-CCGCCG---------------------------------------------------------------------------------------------------------------------------------------------------------------------------------------------------------------------------------------------------------------------------------------------------------------------------------------------------------------------------------------------------------------------------------------------------------------------------------------------------------------------------------------------------------------------------------------------------------------------------------------------------------------------------------------------------------------------------------------------------------------------------------------------------------------------------------------------------------------------------------TCAGTCG-TCTCACAT-TTTCTCTAAGCGCA-G---GGCGGGTCGCCCGTCGCGCCACCTGGTGCCGC-TC--GCCTGC--GGGGCA-TTTTTTGGGTGGTGGGG--TTAGGCGCTGCGCTAAGC-TGCTTTGGCGCATTCGCCAACATGG-CCCGAAGCAGC---------------------TC-TGCGCG-TCA----CTTCACCT-----GCGTCACACAA-CA-TTTTGCTAACTCCCTCCCAGGAAGCCGCCGAGCTC-----------------------------------------CGGCGACGACGC-GCCCCGTGCTGTTTTTCGTAAGTGCCGCCCTTCCTCAGCTGTCCGAGGGCCGATTAGGCGCCCGG-AAGGCCGTTGAGTTGAGATTCATCCACT-GACGTGCTCCAGCTTCTATTGTCGGTCGTCCCCGTCATCATGGGTATGTTTTCTCTCAGCGTCAGGCCCGCCG---TCGCTTCTGGCGCTAAC-ACACCGCAGTATTATGATTGGC------------------------------------------------------------------------------------------------------------------------------------------------------------------------------------------------------------------------------------------------------------------------------------------------------------------------------------------------------------------------------------------------------------------------------------------------------------------------------------------------------------------------------------------------------------------------------------------------------------------------------------------------------
>Phyllosticta_paracapitalensis_CPC_26517_
TTCCGTAGGTGAACCTGCGGAAGGATCATTACTGAAAT--GTAATAACTT-CTATTGAAAGGTTCCAGAGT----A----------GGC-------------------------------------------------GCTACAACGCC-----GAAATGAC---CTTCTC----ACCCTTG-TGTAC-TCACTATGTTGCTTTGGCGGGTCGACCTGGTTCCGACCCAGGCGGCCG-----GCGCCCCCAGCCTG--AAC-TGGCC----AGGA--CGCCCGGCTAAGTGCCCGCCAGTATACAAAAC-TCAAGAATTCATTTT-GTGAAGTCCTGA-TATATCATTTAATTG-ATTAAAACTTTCAACAACGGATCTCTTGGTTCTGGCATCGATGAAGAACGCAGCGAAATGCGATAAGTAATGTGAATTGCAGAATTCAGTGAATCATCGAATCTTTGAACGCACATTGCGCCCTCTGGTATTCCGGAGGGCATGCCTGTCCGAGCGTCATTTCAACCCTCAAGCT-CTGCTTGGTATTGGGCAACGTCCGCTGCCGGACGTGCCTTGAAGACCTCGGCGACGGCGTCCTAGCCTCGAGCGTAGTAG---TAAAATATC-TCGCTTTGG-AGTGCTGGGC-GACGG-CCGCCGGACAATC-GACCT--TCGGTC-TAT--------------------------------------------------------------------AATAGC-TCAAATTTGAAAGCTGGCGTCTTCGACGTCCGCGTTGTAATTTGTAGAGGATGCTTCGGCGAAGACTCCTGCCTAAGTCCCCTGGAACGGGGCGTCATAGAGGGTGAGAATCCCGTATGTGGCGGGCAGTCTAAGCCATGTGAAGCTCCTTCGACGAGTCGAGTTGTTTGGGAATGCAGCTCTAAATGGGAGGTAAATTTCTTCTAAAGCTAAATATTGGCCAGAGACCGATAGCGCACAAGTAGAGTGATCGAAAGATGAAAAGCACTTTGGAAAGAGAGTTAAAAAGTACGTGAAATTGTTGAAAGGGAAGCGCTTGCAACCAGACTCGCTCG-TAGTTGCTCAGCCGGCCTCTTGGCCGGTGTACTCTTCTACGATCGGGCCAGCATCAGTTCGGGCGGCAGGATAAAGGTGTCGGGAATGTAGCACCCTTCGGGGTGTGTTATAGCCCGGCGCGGAATGCTGCCAGCCTGGACTGAGGATCTCGCTTCGGCAAGGATGCTGGCGTAATGGTTGTAAGCGGCCCGTCTTGAAACACGGACCAAGGAGTCTAACATCTATGCGAGTGTTTGGGTGTCAAACCCATGCGCGTAATGAAAGTGAACGGAGGTGGGAACCCCTCACGGGGTGCACCATCGACCGATCCTGATGTCTTCGGATGGATTTGAGTAAGAGCATAGCTGTTGGGACCCGAAAGATGGTGAACTATGCCTGAATAGGGTGAAGCCAGAGGAAACTCTG-------TCAGTCG-CCTCACAT-TTTCTTTGAGCGCA-G---GGCGGGTCGCTCGTCGCGCCACCTGGTGCCGCCTC--GCCTGA--GGGGCA-TTTTTTGGGTGGTGGGG--TCGGGCGCTACGCTAAGC-TGCTTTGGCGCCTTCGCCAACATGG-CCCAAAGCAGC---------------------CC-TGCGCG-TCA----CTTCACTT-----ATGTTGCACAA-CA-TTTTGCTAACGCCCTCCCAGGAAGCCGCCGAGCTCGG--------------------------AGGCCGGTTTCGCCGGCGATGACGC-GCCCCGCGCTGTTTTCCGTAAGTCCCGCCCTGCCTCAGCTGTCCGAGGGCCGACTAGGCGCCCGG-AAGCTCGATGAGTTGAGATTTGCCCACT-GACGCGCTACAGCCTCCATTGTCGGTCGTCCCCGTCACCATGGGTATGTTTTCTCGCAGCGTCAGGCCCGCCGCCGTCGCTTCTGGCGCTAAC-GCACCGCAGTATCATGATTGGCATGGGCCCGGTCAGTTCAAGGGCGAGATCAAGGTCGAGGGCAGCGACCTCGTCATCAACGGCAAGAAGGTCCGCTTCTACCAGGAGCGTGACCCCGCCAGCATCCCCTGGGCTGAGACCGGTGCCTACTACATCGTCAAGTCCACTGGTGTTTTCACCACCACCGAGAAGGCCTCTGCTCACTTGAAGGGCGGTGCCAAGAAGGTTGTCATCTCTGCTCCTTCGGCTGACGCCCCCATGTTCGTCATGGGCGTCAACAACGAGACCTACAAGTCTGACATCAACGTCCTCTCCAACGCTTCTTGCACCACCAACTGCCTTGCTCCCCTTGCCAAGGTCATCCACGACAAGTACACCATCGTTGAGGGTCTCATGACCACTGTCCACTCCTACACTGCCACCCAGAAGACCGTTGACGGTCCCTCCGCTAAGGACTGGCGTGGTGGCCGCACTGCTGCTGCCAACATCATCCCCAGCAGCACTGGTGCCGGTAAGGCTGTCGGCAAGGTCATTCCCGACCTCAACGGCAAGCTCACCGGCATGGCTTTCCGTGTCCCCACTGCCAACGTCTCCGTTGTCGACCTGACTGCCCGCATTGAGAAGGGTGCCAGCTACGAGGAGATCAAGCAGA
>Phyllosticta_paracapitalensis_CPC_26518_
TTCCGTAGGTGAACCTGCGGAAGGATCATTACTGAAAT--GTAATAACTT-CTATTGAAAGGTTCCAGAGT----A----------GGC-------------------------------------------------GCTACAACGCC-----GAAATGAC---CTTCTC----ACCCTTG-TGTAC-TCACTATGTTGCTTTGGCGGGTCGACCTGGTTCCGACCCAGGCGGCCG-----GCGCCCCCAGCCTG--AAC-TGGCC----AGGA--CGCCCGGCTAAGTGCCCGCCAGTATACAAAAC-TCAAGAATTCATTTT-GTGAAGTCCTGA-TATATCATTTAATTG-ATTAAAACTTTCAACAACGGATCTCTTGGTTCTGGCATCGATGAAGAACGCAGCGAAATGCGATAAGTAATGTGAATTGCAGAATTCAGTGAATCATCGAATCTTTGAACGCACATTGCGCCCTCTGGTATTCCGGAGGGCATGCCTGTCCGAGCGTCATTTCAACCCTCAAGCT-CTGCTTGGTATTGGGCAACGTCCGCTGCCGGACGTGCCTTGAAGACCTCGGCGACGGCGTCCTAGCCTCGAGCGTAGTAG---TAAAATATC-TCGCTTTGG-AGTGCTGGGC-GACGG-CCGCCGGACAATC-GACCT--TCGGTC-TAT--------------------------------------------------------------------AATAGC-TCAAATTTGAAAGCTGGCGTCTTCGACGTCCGCGTTGTAATTTGTAGAGGATGCTTCGGCGAAGACTCCTGCCTAAGTCCCCTGGAACGGGGCGTCATAGAGGGTGAGAATCCCGTATGTGGCGGGCAGTCTAAGCCATGTGAAGCTCCTTCGACGAGTCGAGTTGTTTGGGAATGCAGCTCTAAATGGGAGGTAAATTTCTTCTAAAGCTAAATATTGGCCAGAGACCGATAGCGCACAAGTAGAGTGATCGAAAGATGAAAAGCACTTTGGAAAGAGAGTTAAAAAGTACGTGAAATTGTTGAAAGGGAAGCGCTTGCAACCAGACTCGCTCG-TAGTTGCTCAGCCGGCCTCTTGGCCGGTGTACTCTTCTACGATCGGGCCAGCATCAGTTCGGGCGGCAGGATAAAGGTGTCGGGAATGTAGCACCCTTCGGGGTGTGTTATAGCCCGGCGCGGAATGCTGCCAGCCTGGACTGAGGATCTCGCTTCGGCAAGGATGCTGGCGTAATGGTTGTAAGCGGCCCGTCTTGAAACACGGACCAAGGAGTCTAACATCTATGCGAGTGTTTGGGTGTCAAACCCATGCGCGTAATGAAAGTGAACGGAGGTGGGAACCCCTCACGGGGTGCACCATCGACCGATCCTGATGTCTTCGGATGGATTTGAGTAAGAGCATAGCTGTTGGGACCCGAAAGATGGTGAACTATGCCTGAATAGGGTGAAGCCAGAGGAAACTCTG-------TCAGTCG-CCTCACAT-TTTCTTTGAGCGCA-G---GGCGGGTCGCTCGTCGCGCCACCTGGTGCCGCCTC--GCCTGA--GGGGCA-TTTTTTGGGTGGTGGGG--TCGGGCGCTACGCTAAGC-TGCTTTGGCGCCTTCGCCAACATGG-CCCAAAGCAGC---------------------CC-TGCGCG-TCA----CTTCACTT-----ATGTTGCACAA-CA-TTTTGCTAACGCCCTCCCAGGAAGCCGCCGAGCTCGG--------------------------AGGCCGGTTTCGCCGGCGATGACGC-GCCCCGCGCTGTTTTCCGTAAGTCCCGCCCTGCCTCAGCTGTCCGAGGGCCGACTAGGCGCCCGG-AAGCTCGATGAGTTGAGATTTGCCCACT-GACGCGCTACAGCCTCCATTGTCGGTCGTCCCCGTCACCATGGGTATGTTTTCTCGCAGCGTCAGGCCCGCCGCCGTCGCTTCTGGCGCTAAC-GCACCGCAGTATCATGATTGGCATGGGCCCGGTCAGTTCAAGGGCGAGATCAAGGTCGAGGGCAGCGACCTCGTCATCAACGGCAAGAAGGTCCGCTTCTACCAGGAGCGTGACCCCGCCAGCATCCCCTGGGCTGAGACCGGTGCCTACTACATCGTCAAGTCCACTGGTGTTTTCACCACCACCGAGAAGGCCTCTGCTCACTTGAAGGGCGGTGCCAAGAAGGTTGTCATCTCTGCTCCTTCGGCTGACGCCCCCATGTTCGTCATGGGCGTCAACAACGAGACCTACAAGTCTGACATCAACGTCCTCTCCAACGCTTCTTGCACCACCAACTGCCTTGCTCCCCTTGCCAAGGTCATCCACGACAAGTACACCATCGTTGAGGGTCTCATGACCACTGTCCACTCCTACACTGCCACCCAGAAGACCGTTGACGGTCCCTCCGCTAAGGACTGGCGTGGTGGCCGCACTGCTGCTGCCAACATCATCCCCAGCAGCACTGGTGCCGCTAAGGCTGTCGGCAAGGTCATTCCCGACCTCAACGGCAAGCTCACCGGCATGGCTTTCCGTGTCCCCACTGCCAACGTCTCCGTTGTCGACCTGACTGCCCGCATTGAGAAGGGTGCCAGCTACGAGGAGATCAAGCAGA
>Phyllosticta_paracapitalensis_strain_CPC_26700
TTCCGTAGGTGAACCTGCGGAAGGATCATTACTGAAAT--GTAATAACTT-CTATTGAAAGGTTCCAGAGT----A----------GGC-------------------------------------------------GCTACAACGCC-----GAAATGAC---CTTCTC----ACCCTTG-TGTAC-TCACTATGTTGCTTTGGCGGGTCGACCTGGTTCCGACCCAGGCGGCCG-----GCGCCCCCAGCCTG--AAC-TGGCC----AGGA--CGCCCGGCTAAGTGCCCGCCAGTATACAAAAC-TCAAGAATTCATTTT-GTGAAGTCCTGA-TATATCATTTAATTG-ATTAAAACTTTCAACAACGGATCTCTTGGTTCTGGCATCGATGAAGAACGCAGCGAAATGCGATAAGTAATGTGAATTGCAGAATTCAGTGAATCATCGAATCTTTGAACGCACATTGCGCCCTCTGGTATTCCGGAGGGCATGCCTGTCCGAGCGTCATTTCAACCCTCAAGCT-CTGCTTGGTATTGGGCAACGTCCGCTGCCGGACGTGCCTTGAAGACCTCGGCGACGGCGTCCTAGCCTCGAGCGTAGTAG---TAAAATATC-TCGCTTTGG-AGTGCTGGGC-GACGG-CCGCCGGACAATC-GACCT--TCGGTC-TAT--------------------------------------------------------------------AATAGC-TCAAATTTGAAAGCTGGCGTCTTCGACGTCCGCGTTGTAATTTGTAGAGGATGCTTCGGCGAAGACTCCTGCCTAAGTCCCCTGGAACGGGGCGTCATAGAGGGTGAGAATCCCGTATGTGGCGGGCAGTCTAAGCCATGTGAAGCTCCTTCGACGAGTCGAGTTGTTTGGGAATGCAGCTCTAAATGGGAGGTAAATTTCTTCTAAAGCTAAATATTGGCCAGAGACCGATAGCGCACAAGTAGAGTGATCGAAAGATGAAAAGCACTTTGGAAAGAGAGTTAAAAAGTACGTGAAATTGTTGAAAGGGAAGCGCTTGCAACCAGACTCGCTCG-TAGTTGCTCAGCCGGCCTCTTGGCCGGTGTACTCTTCTACGATCGGGCCAGCATCAGTTCGGGCGGCAGGATAAAGGTGTCGGGAATGTAGCACCCTTCGGGGTGTGTTATAGCCCGGCGCGGAATGCTGCCAGCCTGGACTGAGGATCTCGCTTCGGCAAGGATGCTGGCGTAATGGTTGTAAGCGGCCCGTCTTGAAACACGGACCAAGGAGTCTAACATCTATGCGAGTGTTTGGGTGTCAAACCCATGCGCGTAATGAAAGTGAACGGAGGTGGGAACCCCTCACGGGGTGCACCATCGACCGATCCTGATGTCTTCGGATGGATTTGAGTAAGAGCATAGCTGTTGGGACCCGAAAGATGGTGAACTATGCCTGAATAGGGTGAAGCCAGAGGAAACTCTG-------TCAGTCG-CCTCACAT-TTTCTTTGAGCGCA-G---GGCGGGTCGCTCGTCGCGCCACCTGGTGCCGCCTC--GCCTGA--GGGGCA-TTTTTTGGGTGGTGGGG--TCGGGCGCTACGCTAAGC-TGCTTTGGCGCCTTCGCCAACATGG-CCCAAAGCAGC---------------------CC-TGCGCG-TCA----CTTCACTT-----ATGTTGCACAA-CA-TTTTGCTAACGCCCTCCCAGGAAGCCGCCGAGCTCGG--------------------------AGGCCGGTTTCGCCGGCGATGACGC-GCCCCGCGCTGTTTTCCGTAAGTCCCGCCCTGCCTCAGCTGTCCGAGGGCCGACTAGGCGCCCGG-AAGCTCGATGAGTTGAGATTTGCCCACT-GACGCGCTACAGCCTCCATTGTCGGTCGTCCCCGTCACCATGGGTATGTTTTCTCGCAGCGTCAGGCCCGCCGCCGTCGCTTCTGGCGCTAAC-GCACCGCAGTATCATGATTGGCATGGGCCCGGTCAGTTCAAGGGCGAGATCAAGGTCGAGGGCAGCGACCTCGTCATCAACGGCAAGAAGGTCCGCTTCTACCAGGAGCGTGACCCCGCCAGCATCCCCTGGGCTGAGACCGGTGCCTACTACATCGTCAAGTCCACTGGTGTTTTCACCACCACCGAGAAGGCCTCTGCTCACTTGAAGGGCGGTGCCAAGAAGGTTGTCATCTCTGCTCCTTCGGCTGACGCCCCCATGTTCGTCATGGGCGTCAACAACGAGACCTACAAGTCTGACATCAACGTCCTCTCCAACGCTTCTTGCACCACCAACTGCCTTGCTCCCCTTGCCAAGGTCATCCACGACAAGTACACCATCGTTGAGGGTCTCATGACCACTGTCCACTCCTACACTGCCACCCAGAAGACCGTTGACGGTCCCTCCGCTAAGGACTGGCGTGGTGGCCGCACTGCTGCTGCCAACATCATCCCCAGCAGCACTGGTGCCGGTAAGGCTGTCGGCAAGGTCATTCCCGACCTCAACGGCAAGCTCACCGGCATGGCTTTCCGTGTCCCCACTGCCAACGTCTCCGTTGTCGACCTGACTGCCCGCATTGAGAAGGGTGCCAGCTACGAGGAGATCAAGCAGA
>Phyllosticta_paracapitalensis_strain_CPC_26701
TTCCGTAGGTGAACCTGCGGAAGGATCATTACTGAAAT--GTAATAACTT-CTATTGAAAGGTTCCAGAGT----A----------GGC-------------------------------------------------GCTACAACGCC-----GAAATGAC---CTTCTC----ACCCTTG-TGTAC-TCACTATGTTGCTTTGGCGGGTCGACCTGGTTCCGACCCAGGCGGCCG-----GCGCCCCCAGCCTG--AAC-TGGCC----AGGA--CGCCCGGCTAAGTGCCCGCCAGTATACAAAAC-TCAAGAATTCATTTT-GTGAAGTCCTGA-TATATCATTTAATTG-ATTAAAACTTTCAACAACGGATCTCTTGGTTCTGGCATCGATGAAGAACGCAGCGAAATGCGATAAGTAATGTGAATTGCAGAATTCAGTGAATCATCGAATCTTTGAACGCACATTGCGCCCTCTGGTATTCCGGAGGGCATGCCTGTCCGAGCGTCATTTCAACCCTCAAGCT-CTGCTTGGTATTGGGCAACGTCCGCTGCCGGACGTGCCTTGAAGACCTCGGCGACGGCGTCCTAGCCTCGAGCGTAGTAG---TAAAATATC-TCGCTTTGG-AGTGCTGGGC-GACGG-CCGCCGGACAATC-GACCT--TCGGTC-TAT--------------------------------------------------------------------AATAGC-TCAAATTTGAAAGCTGGCGTCTTCGACGTCCGCGTTGTAATTTGTAGAGGATGCTTCGGCGAAGACTCCTGCCTAAGTCCCCTGGAACGGGGCGTCATAGAGGGTGAGAATCCCGTATGTGGCGGGCAGTCTAAGCCATGTGAAGCTCCTTCGACGAGTCGAGTTGTTTGGGAATGCAGCTCTAAATGGGAGGTAAATTTCTTCTAAAGCTAAATATTGGCCAGAGACCGATAGCGCACAAGTAGAGTGATCGAAAGATGAAAAGCACTTTGGAAAGAGAGTTAAAAAGTACGTGAAATTGTTGAAAGGGAAGCGCTTGCAACCAGACTCGCTCG-TAGTTGCTCAGCCGGCCTCTTGGCCGGTGTACTCTTCTACGATCGGGCCAGCATCAGTTCGGGCGGCAGGATAAAGGTGTCGGGAATGTAGCACCCTTCGGGGTGTGTTATAGCCCGGCGCGGAATGCTGCCAGCCTGGACTGAGGATCTCGCTTCGGCAAGGATGCTGGCGTAATGGTTGTAAGCGGCCCGTCTTGAAACACGGACCAAGGAGTCTAACATCTATGCGAGTGTTTGGGTGTCAAACCCATGCGCGTAATGAAAGTGAACGGAGGTGGGAACCCCTCACGGGGTGCACCATCGACCGATCCTGATGTCTTCGGATGGATTTGAGTAAGAGCATAGCTGTTGGGACCCGAAAGATGGTGAACTATGCCTGAATAGGGTGAAGCCAGAGGAAACTCTG-------TCAGTCG-CCTCACAT-TTTCTTTGAGCGCA-G---GGCGGGTCGCTCGTCGCGCCACCTGGTGCCGCCTC--GCCTGA--GGGGCA-TTTTTTGGGTGGTGGGG--TCGGGCGCTACGCTAAGC-TGCTTTGGCGCCTTCGCCAACATGG-CCCAAAGCAGC---------------------CC-TGCGCG-TCA----CTTCACTT-----ATGTTGCACAA-CA-TTTTGCTAACGCCCTCCCAGGAAGCCGCCGAGCTCGG--------------------------AGGCCGGTTTCGCCGGCGATGACGC-GCCCCGCGCTGTTTTCCGTAAGTCCCGCCCTGCCTCAGCTGTCCGAGGGCCGACTAGGCGCCCGG-AAGCTCGATGAGTTGAGATTTGCCCACT-GACGCGCTACAGCCTCCATTGTCGGTCGTCCCCGTCACCATGGGTATGTTTTCTCGCAGCGTCAGGCCCGCCGCCGTCGCTTCTGGCGCTAAC-GCACCGCAGTATCATGATTGGCATGGGCCCGGTCAGTTCAAGGGCGAGATCAAGGTCGAGGGCAGCGACCTCGTCATCAACGGCAAGAAGGTCCGCTTCTACCAGGAGCGTGACCCCGCCAGCATCCCCTGGGCTGAGACCGGTGCCTACTACATCGTCAAGTCCACTGGTGTTTTCACCACCACCGAGAAGGCCTCTGCTCACTTGAAGGGCGGTGCCAAGAAGGTTGTCATCTCTGCTCCTTCGGCTGACGCCCCCATGTTCGTCATGGGCGTCAACAACGAGACCTACAAGTCTGACATCAACGTCCTCTCCAACGCTTCTTGCACCACCAACTGCCTTGCTCCCCTTGCCAAGGTCATCCACGACAAGTACACCATCGTTGAGGGTCTCATGACCACTGTCCACTCCTACACTGCCACCCAGAAGACCGTTGACGGTCCCTCCGCTAAGGACTGGCGTGGTGGCCGCACTGCTGCTGCCAACATCATCCCCAGCAGCACTGGTGCCGCTAAGGCTGTCGGCAAGGTCATTCCCGACCTCAACGGCAAGCTCACCGGCATGGCTTTCCGTGTCCCCACTGCCAACGTCTCCGTTGTCGACCTGACTGCCCGCATTGAGAAGGGTGCCAGCTACGAGGAGATCAAGCAGA
>Phyllosticta_paracapitalensis_strain_CPC_26805
TTCCGTAGGTGAACCTGCGGAAGGATCATTACTGAAAT--GTAATAACTT-CTATTGAAAGGTTCCAGAGT----A----------GGC-------------------------------------------------GCTACAACGCC-----GAAATGAC---CTTCTC----ACCCTTG-TGTAC-TCACTATGTTGCTTTGGCGGGTCGACCTGGTTCCGACCCAGGCGGCCG-----GCGCCCCCAGCCTG--AAC-TGGCC----AGGA--CGCCCGGCTAAGTGCCCGCCAGTATACAAAAC-TCAAGAATTCATTTT-GTGAAGTCCTGA-TATATCATTTAATTG-ATTAAAACTTTCAACAACGGATCTCTTGGTTCTGGCATCGATGAAGAACGCAGCGAAATGCGATAAGTAATGTGAATTGCAGAATTCAGTGAATCATCGAATCTTTGAACGCACATTGCGCCCTCTGGTATTCCGGAGGGCATGCCTGTCCGAGCGTCATTTCAACCCTCAAGCT-CTGCTTGGTATTGGGCAACGTCCGCTGCCGGACGTGCCTTGAAGACCTCGGCGACGGCGTCCTAGCCTCGAGCGTAGTAG---TAAAATATC-TCGCTTTGG-AGTGCTGGGC-GACGG-CCGCCGGACAATC-GACCT--TCGGTC-TAT--------------------------------------------------------------------AATAGC-TCAAATTTGAAAGCTGGCGTCTTCGACGTCCGCGTTGTAATTTGTAGAGGATGCTTCGGCGAAGACTCCTGCCTAAGTCCCCTGGAACGGGGCGTCATAGAGGGTGAGAATCCCGTATGTGGCGGGCAGTCTAAGCCATGTGAAGCTCCTTCGACGAGTCGAGTTGTTTGGGAATGCAGCTCTAAATGGGAGGTAAATTTCTTCTAAAGCTAAATATTGGCCAGAGACCGATAGCGCACAAGTAGAGTGATCGAAAGATGAAAAGCACTTTGGAAAGAGAGTTAAAAAGTACGTGAAATTGTTGAAAGGGAAGCGCTTGCAACCAGACTCGCTCG-TAGTTGCTCAGCCGGCCTCTTGGCCGGTGTACTCTTCTACGATCGGGCCAGCATCAGTTCGGGCGGCAGGATAAAGGTGTCGGGAATGTAGCACCCTTCGGGGTGTGTTATAGCCCGGCGCGGAATGCTGCCAGCCTGGACTGAGGATCTCGCTTCGGCAAGGATGCTGGCGTAATGGTTGTAAGCGGCCCGTCTTGAAACACGGACCAAGGAGTCTAACATCTATGCGAGTGTTTGGGTGTCAAACCCATGCGCGTAATGAAAGTGAACGGAGGTGGGAACCCCTCACGGGGTGCACCATCGACCGATCCTGATGTCTTCGGATGGATTTGAGTAAGAGCATAGCTGTTGGGACCCGAAAGATGGTGAACTATGCCTGAATAGGGTGAAGCCAGAGGAAACTCTG-------TCAGTCG-CCTCACAT-TTTCTTTGAGCGCA-G---GGCGGGTCGCTCGTCGCGCCACCTGGTGCCGCCTC--GCCTGA--GGGGCA-TTTTTTGGGTGGTGGGG--TCGGGCGCTACGCTAAGC-TGCTTTGGCGCCTTCGCCAACATGG-CCCAAAGCAGC---------------------CC-TGCGCG-TCA----CTTCACTT-----ATGTTGCACAA-CA-TTTTGCTAACGCCCTCCCAGGAAGCCGCCGAGCTCGG--------------------------AGGCCGGTTTCGCCGGCGATGACGC-GCCCCGCGCTGTTTTCCGTAAGTCCCGCCCTGCCTCAGCTGTCCGAGGGCCGACTAGGCGCCCGG-AAGCTCGATGAGTTGAGATTTGCCCACT-GACGCGCTACAGCCTCCATTGTCGGTCGTCCCCGTCACCATGGGTATGTTTTCTCGCAGCGTCAGGCCCGCCGCCGTCGCTTCTGGCGCTAAC-GCACCGCAGTATCATGATTGGCATGGGCCCGGTCAGTTCAAGGGCGAGATCAAGGTCGAGGGCAGCGACCTCGTCATCAACGGCAAGAAGGTCCGCTTCTACCAGGAGCGTGACCCCGCCAGCATCCCCTGGGCTGAGACCGGTGCCTACTACATCGTCAAGTCCACTGGTGTTTTCACCACCACCGAGAAGGCCTCTGCTCACTTGAAGGGCGGTGCCAAGAAGGTTGTCATCTCTGCTCCTTCGGCTGACGCCCCCATGTTCGTCATGGGCGTCAACAACGAGACCTACAAGTCTGACATCAACGTCCTCTCCAACGCTTCTTGCACCACCAACTGCCTTGCTCCCCTTGCCAAGGTCATCCACGACAAGTACACCATCGTTGAGGGTCTCATGACCACTGTCCACTCCTACACTGCCACCCAGAAGACCGTTGACGGTCCCTCCGCTAAGGACTGGCGTGGTGGCCGCACTGCTGCTGCCAACATCATCCCCAGCAGCACTGGTGCCGCTAAGGCTGTCGGCAAGGTCATTCCCGACCTCAACGGCAAGCTCACCGGCATGGCTTTCCGTGTCCCCACTGCCAACGTCTCCGTTGTCGACCTGACTGCCCGCATTGAGAAGGGTGCCAGCTACGAGGAGATCAAGCAGA
>Phyllosticta_paracapitalensis_strain_CPC_26806
TTCCGTAGGTGAACCTGCGGAAGGATCATTACTGAAAT--GTAATAACTT-CTATTGAAAGGTTCCAGAGT----A----------GGC-------------------------------------------------GCTACAACGCC-----GAAATGAC---CTTCTC----ACCCTTG-TGTAC-TCACTATGTTGCTTTGGCGGGTCGACCTGGTTCCGACCCAGGCGGCCG-----GCGCCCCCAGCCTG--AAC-TGGCC----AGGA--CGCCCGGCTAAGTGCCCGCCAGTATACAAAAC-TCAAGAATTCATTTT-GTGAAGTCCTGA-TATATCATTTAATTG-ATTAAAACTTTCAACAACGGATCTCTTGGTTCTGGCATCGATGAAGAACGCAGCGAAATGCGATAAGTAATGTGAATTGCAGAATTCAGTGAATCATCGAATCTTTGAACGCACATTGCGCCCTCTGGTATTCCGGAGGGCATGCCTGTCCGAGCGTCATTTCAACCCTCAAGCT-CTGCTTGGTATTGGGCAACGTCCGCTGCCGGACGTGCCTTGAAGACCTCGGCGACGGCGTCCTAGCCTCGAGCGTAGTAG---TAAAATATC-TCGCTTTGG-AGTGCTGGGC-GACGG-CCGCCGGACAATC-GACCT--TCGGTC-TAT--------------------------------------------------------------------AATAGC-TCAAATTTGAAAGCTGGCGTCTTCGACGTCCGCGTTGTAATTTGTAGAGGATGCTTCGGCGAAGACTCCTGCCTAAGTCCCCTGGAACGGGGCGTCATAGAGGGTGAGAATCCCGTATGTGGCGGGCAGTCTAAGCCATGTGAAGCTCCTTCGACGAGTCGAGTTGTTTGGGAATGCAGCTCTAAATGGGAGGTAAATTTCTTCTAAAGCTAAATATTGGCCAGAGACCGATAGCGCACAAGTAGAGTGATCGAAAGATGAAAAGCACTTTGGAAAGAGAGTTAAAAAGTACGTGAAATTGTTGAAAGGGAAGCGCTTGCAACCAGACTCGCTCG-TAGTTGCTCAGCCGGCCTCTTGGCCGGTGTACTCTTCTACGATCGGGCCAGCATCAGTTCGGGCGGCAGGATAAAGGTGTCGGGAATGTAGCACCCTTCGGGGTGTGTTATAGCCCGGCGCGGAATGCTGCCAGCCTGGACTGAGGATCTCGCTTCGGCAAGGATGCTGGCGTAATGGTTGTAAGCGGCCCGTCTTGAAACACGGACCAAGGAGTCTAACATCTATGCGAGTGTTTGGGTGTCAAACCCATGCGCGTAATGAAAGTGAACGGAGGTGGGAACCCCTCACGGGGTGCACCATCGACCGATCCTGATGTCTTCGGATGGATTTGAGTAAGAGCATAGCTGTTGGGACCCGAAAGATGGTGAACTATGCCTGAATAGGGTGAAGCCAGAGGAAACTCTG-------TCAGTCG-CCTCACAT-TTTCTTTGAGCGCA-G---GGCGGGTCGCTCGTCGCGCCACCTGGTGCCGCCTC--GCCTGA--GGGGCA-TTTTTTGGGTGGTGGGG--TCGGGCGCTACGCTAAGC-TGCTTTGGCGCCTTCGCCAACATGG-CCCAAAGCAGC---------------------CC-TGCGCG-TCA----CTTCACTT-----ATGTTGCACAA-CA-TTTTGCTAACGCCCTCCCAGGAAGCCGCCGAGCTCGG--------------------------AGGCCGGTTTCGCCGGCGATGACGC-GCCCCGCGCTGTTTTCCGTAAGTCCCGCCCTGCCTCAGCTGTCCGAGGGCCGACTAGGCGCCCGG-AAGCTCGATGAGTTGAGATTTGCCCACT-GACGCGCTACAGCCTCCATTGTCGGTCGTCCCCGTCACCATGGGTATGTTTTCTCGCAGCGTCAGGCCCGCCGCCGTCGCTTCTGGCGCTAAC-GCACCGCAGTATCATGATTGGCATGGGCCCGGTCAGTTCAAGGGCGAGATCAAGGTCGAGGGCAGCGACCTCGTCATCAACGGCAAGAAGGTCCGCTTCTACCAGGAGCGTGACCCCGCCAGCATCCCCTGGGCTGAGACCGGTGCCTACTACATCGTCAAGTCCACTGGTGTTTTCACCACCACCGAGAAGGCCTCTGCTCACTTGAAGGGCGGTGCCAAGAAGGTTGTCATCTCTGCTCCTTCGGCTGACGCCCCCATGTTCGTCATGGGCGTCAACAACGAGACCTACAAGTCTGACATCAACGTCCTCTCCAACGCTTCTTGCACCACCAACTGCCTTGCTCCCCTTGCCAAGGTCATCCACGACAAGTACACCATCGTTGAGGGTCTCATGACCACTGTCCACTCCTACACTGCCACCCAGAAGACCGTTGACGGTCCCTCCGCTAAGGACTGGCGTGGTGGCCGCACTGCTGCTGCCAACATCATCCCCAGCAGCACTGGTGCCGCTAAGGCTGTCGGCAAGGTCATTCCCGACCTCAACGGCAAGCTCACCGGCATGGCTTTCCGTGTCCCCACTGCCAACGTCTCCGTTGTCGACCTGACTGCCCGCATTGAGAAGGGTGCCAGCTACGAGGAGATCAAGCAGA
>Phyllosticta_paracapitalensis_strain_CPC_28120_
TTCCGTAGGTGAACCTGCGGAAGGATCATTACTGAAAT--GTAATAACTT-CTATTGAAAGGTTCCAGAGT----A----------GGC-------------------------------------------------GCTACAACGCC-----GAAATGAC---CTTCTC----ACCCTTG-TGTAC-TCACTATGTTGCTTTGGCGGGTCGACCTGGTTCCGACCCAGGCGGCCG-----GCGCCCCCAGCCTG--AAC-TGGCC----AGGA--CGCCCGGCTAAGTGCCCGCCAGTATACAAAAC-TCAAGAATTCATTTT-GTGAAGTCCTGA-CATATCATTTAATTG-ATTAAAACTTTCAACAACGGATCTCTTGGTTCTGGCATCGATGAAGAACGCAGCGAAATGCGATAAGTAATGTGAATTGCAGAATTCAGTGAATCATCGAATCTTTGAACGCACATTGCGCCCTCTGGTATTCCGGAGGGCATGCCTGTCCGAGCGTCATTTCAACCCTCAAGCT-CTGCTTGGTATTGGGCAACGTCCGCTGCCGGACGTGCCTTGAAGACCTCGGCGACGGCGTCCTAGCCTCGAGCGTAGTAG---TAAAATATC-TCGCTTTGG-AGTGCTGGGC-GACGG-CCGCCGGACAATC-GACC---------------------------------------------------------------------------------AATAGC-TCAAATTTGAAAGCTGGCGTCTTCGACGTCCGCGTTGTAATTTGTAGAGGATGCTTCGGCGAAGACTCCTGCCTAAGTCCCCTGGAACGGGGCGTCATAGAGGGTGAGAATCCCGTATGTGGCGGGCAGTCTAAGCCATGTGAAGCTCCTTCGACGAGTCGAGTTGTTTGGGAATGCAGCTCTAAATGGGAGGTAAATTTCTTCTAAAGCTAAATATTGGCCAGAGACCGATAGCGCACAAGTAGAGTGATCGAAAGATGAAAAGCACTTTGGAAAGAGAGTTAAAAAGTACGTGAAATTGTTGAAAGGGAAGCGCTTGCAACCAGACTCGCTCG-TAGTTGCTCAGCCGGCCTCTTGGCCGGTGTACTCTTCTACGATCGGGCCAGCATCAGTTCGGGCGGCAGGATAAAGGTGTCGGGAATGTAGCACCCTTCGGGGTGTGTTATAGCCCGGCGCGGAATGCTGCCAGCCTGGACTGAGGATCTCGCTTCGGCAAGGATGCTGGCGTAATGGTTGTAAGCGGCCCGTCTTGAAACACGGACCAAGGAGTCTAACATCTATGCGAGTGTTTGGGTGTCAAACCCATGCGCGTAATGAAAGTGAACGGAGGTGGGAACCCCTCACGGGGTGCACCATCGACCGATCCTGATGTCTTCGGATGGATTTGAGTAAGAGCATAGCTGTTGGGACCCGAAAGATGGTGAACTATGCCTGAATAGGGTGAAGCCAGAGGAAACTCTG-------TCAGTCG-CCTCACAT-TTTCTTTGAGCGCA-G---GGCGGGTCGCTCGTCGCGCCACCTGGTGCCGCCTC--GCCTGA--GGGGCA-TTTTTTGGGTGGTGGGG--TCGGGCGCTACGCTAAGC-TGCTTTGGCGCCTTCGCCAACATGG-CCCAAAGCAGC---------------------CC-TGCGCG-TCA----CTTCACTT-----ATGTTGCACAA-CA-TTTTGCTAACGCCCTCCCAGGAAGCCGCCGAGCTCGG-------------------------AGGTCCGGTTTCGCCGGCGATGACGC-GCCCCGCGCTGTTTTCCGTAAGTCCCGCCCTGCCTCAGCTGTCCGAGGGCCGACTAGGCGCCCGG-AAGCTCGATGAGTTGAGATTTGCCCACT-GACGCGCTACAGCCTCCATTGTCGGTCGTCCCCGTCACCATGGGTATGTTTTCTCGCAGCGTCAGGCCCGCCGCCGTCGCTTCTGGCGCTAAC-GCACCGCAGTATCATGATTGGCATGGGCCCGGTCAGTTCAAGGGCGAGATCAAGGTCGAGGGCAGCGACCTCGTCATCAACGGCAAGAAGGTCCGCTTCTACCAGGAGCGTGACCCCGCCAGCATCCCCTGGGCTGAGACCGGTGCCTACTACATCGTCAAGTCCACTGGTGTTTTCACCACCACCGAGAAGGCCTCTGCTCACTTGAAGGGCGGTGCCAAGAAGGTTGTCATCTCTGCTCCTTCGGCTGACGCCCCCATGTTCGTCATGGGCGTCAACAACGAGACCTACAAGTCTGACATCAACGTCCTCTCCAACGCTTCTTGCACCACCAACTGCCTTGCTCCCCTTGCCAAGGTCATCCACGACAAGTACACCATCGTTGAGGGTCTCATGACCACTGTCCACTCCTACACTGCCACCCAGAAGACCGTTGACGGTCCCTCCGCTAAGGACTGGCGTGGTGGCCGCACTGCTGCTGCCAACATCATCCCCAGCAGCACTGGTGCCGCTAAGGCTGTCGGCAAGGTCATTCCCGACCTCAACGGCAAGCTCACCGGCATGGCTTTCCGTGTCCCCACTGCCAACGTCTCCGTTGTCGACCTGACTGCCCGCATTGAGAAGGGTGCCAGCTACGAGGAGATCAAGCAGA
>Phyllosticta_paracapitalensis_strain_CPC_28121
TTCCGTAGGTGAACCTGCGGAAGGATCATTACTGAAAT--GTAATAACTT-CTATTGAAAGGTTCCAGAGT----A----------GGC-------------------------------------------------GCTACAACGCC-----GAAATGAC---CTTCTC----ACCCTTG-TGTAC-TCACTATGTTGCTTTGGCGGGTCGACCTGGTTCCGACCCAGGCGGCCG-----GCGCCCCCAGCCTG--AAC-TGGCC----AGGA--CGCCCGGCTAAGTGCCCGCCAGTATACAAAAC-TCAAGAATTCATTTT-GTGAAGTCCTGA-CATATCATTTAATTG-ATTAAAACTTTCAACAACGGATCTCTTGGTTCTGGCATCGATGAAGAACGCAGCGAAATGCGATAAGTAATGTGAATTGCAGAATTCAGTGAATCATCGAATCTTTGAACGCACATTGCGCCCTCTGGTATTCCGGAGGGCATGCCTGTCCGAGCGTCATTTCAACCCTCAAGCT-CTGCTTGGTATTGGGCAACGTCCGCTGCCGGACGTGCCTTGAAGACCTCGGCGACGGCGTCCTAGCCTCGAGCGTAGTAG---TAAAATATC-TCGCTTTGG-AGTGCTGGGC-GACGG-CCGCCGGACAATC-GACTTT-TCG---------------------------------------------------------------------------AATAGC-TCAAATTTGAAAGCTGGCGTCTTCGACGTCCGCGTTGTAATTTGTAGAGGATGCTTCGGCGAAGACTCCTGCCTAAGTCCCCTGGAACGGGGCGTCATAGAGGGTGAGAATCCCGTATGTGGCGGGCAGTCTAAGCCATGTGAAGCTCCTTCGACGAGTCGAGTTGTTTGGGAATGCAGCTCTAAATGGGAGGTAAATTTCTTCTAAAGCTAAATATTGGCCAGAGACCGATAGCGCACAAGTAGAGTGATCGAAAGATGAAAAGCACTTTGGAAAGAGAGTTAAAAAGTACGTGAAATTGTTGAAAGGGAAGCGCTTGCAACCAGACTCGCTCG-TAGTTGCTCAGCCGGCCTCTTGGCCGGTGTACTCTTCTACGATCGGGCCAGCATCAGTTCGGGCGGCAGGATAAAGGTGTCGGGAATGTAGCACCCTTCGGGGTGTGTTATAGCCCGGCGCGGAATGCTGCCAGCCTGGACTGAGGATCTCGCTTCGGCAAGGATGCTGGCGTAATGGTTGTAAGCGGCCCGTCTTGAAACACGGACCAAGGAGTCTAACATCTATGCGAGTGTTTGGGTGTCAAACCCATGCGCGTAATGAAAGTGAACGGAGGTGGGAACCCCTCACGGGGTGCACCATCGACCGATCCTGATGTCTTCGGATGGATTTGAGTAAGAGCATAGCTGTTGGGACCCGAAAGATGGTGAACTATGCCTGAATAGGGTGAAGCCAGAGGAAACTCTG-------TCAGTCG-CCTCACAT-TTTCTTTGAGCGCA-G---GGCGGGTCGCTCGTCGCGCCACCTGGTGCCGCCTC--GCCTGA--GGGGCA-TTTTTTGGGTGGTGGGG--TCGGGCGCTACGCTAAGC-TGCTTTGGCGCCTTCGCCAACATGG-CCCAAAGCAGC---------------------CC-TGCGCG-TCA----CTTCACTT-----ATGTTGCACAA-CA-TTTTGCTAACGCCCTCCCAGGAAGCCGCCGAGCTCGG-------------------------AGGTCCGGTTTCGCCGGCGATGACGC-GCCCCGCGCTGTTTTCCGTAAGTCCCGCCCTGCCTCAGCTGTCCGAGGGCCGACTAGGCGCCCGG-AAGCTCGATGAGTTGAGATTTGCCCACT-GACGCGCTACAGCCTCCATTGTCGGTCGTCCCCGTCACCATGGGTATGTTTTCTCGCAGCGTCAGGCCCGCCGCCGTCGCTTCTGGCGCTAAC-GCACCGCAGTATCATGATTGGCATGGGCCCGGTCAGTTCAAGGGCGAGATCAAGGTCGAGGGCAGCGACCTCGTCATCAACGGCAAGAAGGTCCGCTTCTACCAGGAGCGTGACCCCGCCAGCATCCCCTGGGCTGAGACCGGTGCCTACTACATCGTCAAGTCCACTGGTGTTTTCACCACCACCGAGAAGGCCTCTGCTCACTTGAAGGGCGGTGCCAAGAAGGTTGTCATCTCTGCTCCTTCGGCTGACGCCCCCATGTTCGTCATGGGCGTCAACAACGAGACCTACAAGTCTGACATCAACGTCCTCTCCAACGCTTCTTGCACCACCAACTGCCTTGCTCCCCTTGCCAAGGTCATCCACGACAAGTACACCATCGTTGAGGGTCTCATGACCACTGTCCACTCCTACACTGCCACCCAGAAGACCGTTGACGGTCCCTCCGCTAAGGACTGGCGTGGTGGCCGCACTGCTGCTGCCAACATCATCCCCAGCAGCACTGGTGCCGCTAAGGCTGTCGGCAAGGTCATTCCCGACCTCAACGGCAAGCTCACCGGCATGGCTTTCCGTGTCCCCACTGCCAACGTCTCCGTTGTCGACCTGACTGCCCGCATTGAGAAGGGTGCCAGCTACGAGGAGATCAAGCAGA
>Phyllosticta_paracapitalensis_strain_CPC_28122
TTCCGTAGGTGAACCTGCGGAAGGATCATTACTGAAAT--GTAATAACTT-CTATTGAAAGGTTCCAGAGT----A----------GGC-------------------------------------------------GCTACAACGCC-----GAAATGAC---CTTCTC----ACCCTTG-TGTAC-TCACTATGTTGCTTTGGCGGGTCGACCTGGTTCCGACCCAGGCGGCCG-----GCGCCCCCAGCCTG--AAC-TGGCC----AGGA--CGCCCGGCTAAGTGCCCGCCAGTATACAAAAC-TCAAGAATTCATTTT-GTGAAGTCCTGA-CATATCATTTAATTG-ATTAAAACTTTCAACAACGGATCTCTTGGTTCTGGCATCGATGAAGAACGCAGCGAAATGCGATAAGTAATGTGAATTGCAGAATTCAGTGAATCATCGAATCTTTGAACGCACATTGCGCCCTCTGGTATTCCGGAGGGCATGCCTGTCCGAGCGTCATTTCAACCCTCAAGCT-CTGCTTGGTATTGGGCAACGTCCGCTGCCGGACGTGCCTTGAAGACCTCGGCGACGGCGTCCTAGCCTCGAGCGTAGTAG---TAAAATATC-TCGCTTTGG-AGTGCTGGGC-GACGG-CCGCCGGACAATC-GACTTT-TCG---------------------------------------------------------------------------AATAGC-TCAAATTTGAAAGCTGGCGTCTTCGACGTCCGCGTTGTAATTTGTAGAGGATGCTTCGGCGAAGACTCCTGCCTAAGTCCCCTGGAACGGGGCGTCATAGAGGGTGAGAATCCCGTATGTGGCGGGCAGTCTAAGCCATGTGAAGCTCCTTCGACGAGTCGAGTTGTTTGGGAATGCAGCTCTAAATGGGAGGTAAATTTCTTCTAAAGCTAAATATTGGCCAGAGACCGATAGCGCACAAGTAGAGTGATCGAAAGATGAAAAGCACTTTGGAAAGAGAGTTAAAAAGTACGTGAAATTGTTGAAAGGGAAGCGCTTGCAACCAGACTCGCTCG-TAGTTGCTCAGCCGGCCTCTTGGCCGGTGTACTCTTCTACGATCGGGCCAGCATCAGTTCGGGCGGCAGGATAAAGGTGTCGGGAATGTAGCACCCTTCGGGGTGTGTTATAGCCCGGCGCGGAATGCTGCCAGCCTGGACTGAGGATCTCGCTTCGGCAAGGATGCTGGCGTAATGGTTGTAAGCGGCCCGTCTTGAAACACGGACCAAGGAGTCTAACATCTATGCGAGTGTTTGGGTGTCAAACCCATGCGCGTAATGAAAGTGAACGGAGGTGGGAACCCCTCACGGGGTGCACCATCGACCGATCCTGATGTCTTCGGATGGATTTGAGTAAGAGCATAGCTGTTGGGACCCGAAAGATGGTGAACTATGCCTGAATAGGGTGAAGCCAGAGGAAACTCTG-------TCAGTCG-CCTCACAT-TTTCTTTGAGCGCA-G---GGCGGGTCGCTCGTCGCGCCACCTGGTGCCGCCTC--GCCTGA--GGGGCA-TTTTTTGGGTGGTGGGG--TCGGGCGCTACGCTAAGC-TGCTTTGGCGCCTTCGCCAACATGG-CCCAAAGCAGC---------------------CC-TGCGCG-TCA----CTTCACTT-----ATGTTGCACAA-CA-TTTTGCTAACGCCCTCCCAGGAAGCCGCCGAGCTCGG-------------------------AGGTCCGGTTTCGCCGGCGATGACGC-GCCCCGCGCTGTTTTCCGTAAGTCCCGCCCTGCCTCAGCTGTCCGAGGGCCGACTAGGCGCCCGG-AAGCTCGATGAGTTGAGATTTGCCCACT-GACGCGCTACAGCCTCCATTGTCGGTCGTCCCCGTCACCATGGGTATGTTTTCTCGCAGCGTCAGGCCCGCCGCCGTCGCTTCTGGCGCTAAC-GCACCGCAGTATCATGATTGGCATGGGCCCGGTCAGTTCAAGGGCGAGATCAAGGTCGAGGGCAGCGACCTCGTCATCAACGGCAAGAAGGTCCGCTTCTACCAGGAGCGTGACCCCGCCAGCATCCCCTGGGCTGAGACCGGTGCCTACTACATCGTCAAGTCCACTGGTGTTTTCACCACCACCGAGAAGGCCTCTGCTCACTTGAAGGGCGGTGCCAAGAAGGTTGTCATCTCTGCTCCTTCGGCTGACGCCCCCATGTTCGTCATGGGCGTCAACAACGAGACCTACAAGTCTGACATCAACGTCCTCTCCAACGCTTCTTGCACCACCAACTGCCTTGCTCCCCTTGCCAAGGTCATCCACGACAAGTACACCATCGTTGAGGGTCTCATGACCACTGTCCACTCCTACACTGCCACCCAGAAGACCGTTGACGGTCCCTCCGCTAAGGACTGGCGTGGTGGCCGCACTGCTGCTGCCAACATCATCCCCAGCAGCACTGGTGCCGCTAAGGCTGTCGGCAAGGTCATTCCCGACCTCAACGGCAAGCTCACCGGCATGGCTTTCCGTGTCCCCACTGCCAACGTCTCCGTTGTCGACCTGACTGCCCGCATTGAGAAGGGTGCCAGCTACGAGGAGATCAAGCAGA
>Phyllosticta_paracapitalensis_strain_CPC_28123
TTCCGTAGGTGAACCTGCGGAAGGATCATTACTGAAAT--GTAATAACTT-CTATTGAAAGGTTCCAGAGT----A----------GGC-------------------------------------------------GCTACAACGCC-----GAAATGAC---CTTCTC----ACCCTTG-TGTAC-TCACTATGTTGCTTTGGCGGGTCGACCTGGTTCCGACCCAGGCGGCCG-----GCGCCCCCAGCCTG--AAC-TGGCC----AGGA--CGCCCGGCTAAGTGCCCGCCAGTATACAAAAC-TCAAGAATTCATTTT-GTGAAGTCCTGA-CATATCATTTAATTG-ATTAAAACTTTCAACAACGGATCTCTTGGTTCTGGCATCGATGAAGAACGCAGCGAAATGCGATAAGTAATGTGAATTGCAGAATTCAGTGAATCATCGAATCTTTGAACGCACATTGCGCCCTCTGGTATTCCGGAGGGCATGCCTGTCCGAGCGTCATTTCAACCCTCAAGCT-CTGCTTGGTATTGGGCAACGTCCGCTGCCGGACGTGCCTTGAAGACCTCGGCGACGGCGTCCTAGCCTCGAGCGTAGTAG---TAAAATATC-TCGCTTTGG-AGTGCTGGGC-GACGG-CCGCCGGACAATC-GACCT--TCGGTC------------------------------------------------------------------------AATAGC-TCAAATTTGAAAGCTGGCGTCTTCGACGTCCGCGTTGTAATTTGTAGAGGATGCTTCGGCGAAGACTCCTGCCTAAGTCCCCTGGAACGGGGCGTCATAGAGGGTGAGAATCCCGTATGTGGCGGGCAGTCTAAGCCATGTGAAGCTCCTTCGACGAGTCGAGTTGTTTGGGAATGCAGCTCTAAATGGGAGGTAAATTTCTTCTAAAGCTAAATATTGGCCAGAGACCGATAGCGCACAAGTAGAGTGATCGAAAGATGAAAAGCACTTTGGAAAGAGAGTTAAAAAGTACGTGAAATTGTTGAAAGGGAAGCGCTTGCAACCAGACTCGCTCG-TAGTTGCTCAGCCGGCCTCTTGGCCGGTGTACTCTTCTACGATCGGGCCAGCATCAGTTCGGGCGGCAGGATAAAGGTGTCGGGAATGTAGCACCCTTCGGGGTGTGTTATAGCCCGGCGCGGAATGCTGCCAGCCTGGACTGAGGATCTCGCTTCGGCAAGGATGCTGGCGTAATGGTTGTAAGCGGCCCGTCTTGAAACACGGACCAAGGAGTCTAACATCTATGCGAGTGTTTGGGTGTCAAACCCATGCGCGTAATGAAAGTGAACGGAGGTGGGAACCCCTCACGGGGTGCACCATCGACCGATCCTGATGTCTTCGGATGGATTTGAGTAAGAGCATAGCTGTTGGGACCCGAAAGATGGTGAACTATGCCTGAATAGGGTGAAGCCAGAGGAAACTCTG-------TCAGTCG-CCTCACAT-TTTCTTTGAGCGCA-G---GGCGGGTCGCTCGTCGCGCCACCTGGTGCCGCCTC--GCCTGA--GGGGCA-TTTTTTGGGTGGTGGGG--TCGGGCGCTACGCTAAGC-TGCTTTGGCGCCTTCGCCAACATGG-CCCAAAGCAGC---------------------CC-TGCGCG-TCA----CTTCACTT-----ATGTTGCACAA-CA-TTTTGCTAACGCCCTCCCAGGAAGCCGCCGAGCTCGG-------------------------AGGTCCGGTTTCGCCGGCGATGACGC-GCCCCGCGCTGTTTTCCGTAAGTCCCGCCCTGCCTCAGCTGTCCGAGGGCCGACTAGGCGCCCGG-AAGCTCGATGAGTTGAGATTTGCCCACT-GACGCGCTACAGCCTCCATTGTCGGTCGTCCCCGTCACCATGGGTATGTTTTCTCGCAGCGTCAGGCCCGCCGCCGTCGCTTCTGGCGCTAAC-GCACCGCAGTATCATGATTGGCATGGGCCCGGTCAGTTCAAGGGCGAGATCAAGGTCGAGGGCAGCGACCTCGTCATCAACGGCAAGAAGGTCCGCTTCTACCAGGAGCGTGACCCCGCCAGCATCCCCTGGGCTGAGACCGGTGCCTACTACATCGTCAAGTCCACTGGTGTTTTCACCACCACCGAGAAGGCCTCTGCTCACTTGAAGGGCGGTGCCAAGAAGGTTGTCATCTCTGCTCCTTCGGCTGACGCCCCCATGTTCGTCATGGGCGTCAACAACGAGACCTACAAGTCTGACATCAACGTCCTCTCCAACGCTTCTTGCACCACCAACTGCCTTGCTCCCCTTGCCAAGGTCATCCACGACAAGTACACCATCGTTGAGGGTCTCATGACCACTGTCCACTCCTACACTGCCACCCAGAAGACCGTTGACGGTCCCTCCGCTAAGGACTGGCGTGGTGGCCGCACTGCTGCTGCCAACATCATCCCCAGCAGCACTGGTGCCGCTAAGGCTGTCGGCAAGGTCATTCCCGACCTCAACGGCAAGCTCACCGGCATGGCTTTCCGTGTCCCCACTGCCAACGTCTCCGTTGTCGACCTGACTGCCCGCATTGAGAAGGGTGCCAGCTACGAGGAGATCAAGCAGA
>Phyllosticta_paracapitalensis_strain_CPC_28127
TTCCGTAGGTGAACCTGCGGAAGGATCATTACTGAAAT--GTAATAACTT-CTATTGAAAGGTTCCAGAGT----A----------GGC-------------------------------------------------GCTACAACGCC-----GAAATGAC---CTTCTC----ACCCTTG-TGTAC-TCACTATGTTGCTTTGGCGGGTCGACCTGGTTCCGACCCAGGCGGCCG-----GCGCCCCCAGCCTG--AAC-TGGCC----AGGA--CGCCCGGCTAAGTGCCCGCCAGTATACAAAAC-TCAAGAATTCATTTT-GTGAAGTCCTGA-CATATCATTTAATTG-ATTAAAACTTTCAACAACGGATCTCTTGGTTCTGGCATCGATGAAGAACGCAGCGAAATGCGATAAGTAATGTGAATTGCAGAATTCAGTGAATCATCGAATCTTTGAACGCACATTGCGCCCTCTGGTATTCCGGAGGGCATGCCTGTCCGAGCGTCATTTCAACCCTCAAGCT-CTGCTTGGTATTGGGCAACGTCCGCTGCCGGACGTGCCTTGAAGACCTCGGCGACGGCGTCCTAGCCTCGAGCGTAGTAG---TAAAATATC-TCGCTTTGG-AGTGCTGGGC-GACGG-CCGCCGGACAATC-GACCT--TCGGTC-TAT--------------------------------------------------------------------AATAGC-TCAAATTTGAAAGCTGGCGTCTTCGACGTCCGCGTTGTAATTTGTAGAGGATGCTTCGGCGAAGACTCCTGCCTAAGTCCCCTGGAACGGGGCGTCATAGAGGGTGAGAATCCCGTATGTGGCGGGCAGTCTAAGCCATGTGAAGCTCCTTCGACGAGTCGAGTTGTTTGGGAATGCAGCTCTAAATGGGAGGTAAATTTCTTCTAAAGCTAAATATTGGCCAGAGACCGATAGCGCACAAGTAGAGTGATCGAAAGATGAAAAGCACTTTGGAAAGAGAGTTAAAAAGTACGTGAAATTGTTGAAAGGGAAGCGCTTGCAACCAGACTCGCTCG-TAGTTGCTCAGCCGGCCTCTTGGCCGGTGTACTCTTCTACGATCGGGCCAGCATCAGTTCGGGCGGCAGGATAAAGGTGTCGGGAATGTAGCACCCTTCGGGGTGTGTTATAGCCCGGCGCGGAATGCTGCCAGCCTGGACTGAGGATCTCGCTTCGGCAAGGATGCTGGCGTAATGGTTGTAAGCGGCCCGTCTTGAAACACGGACCAAGGAGTCTAACATCTATGCGAGTGTTTGGGTGTCAAACCCATGCGCGTAATGAAAGTGAACGGAGGTGGGAACCCCTCACGGGGTGCACCATCGACCGATCCTGATGTCTTCGGATGGATTTGAGTAAGAGCATAGCTGTTGGGACCCGAAAGATGGTGAACTATGCCTGAATAGGGTGAAGCCAGAGGAAACTCTG-------TCAGTCG-CCTCACAT-TTTCTTTGAGCGCA-G---GGCGGGTCGCTCGTCGCGCCACCTGGTGCCGCCTC--GCCTGA--GGGGCA-TTTTTTGGGTGGTGGGG--TCGGGCGCTACGCTAAGC-TGCTTTGGCGCCTTCGCCAACATGG-CCCAAAGCAGC---------------------CC-TGCGCG-TCA----CTTCACTT-----ATGTTGCACAA-CA-TTTTGCTAACGCCCTCCCAGGAAGCCGCCGAGCTCGG-------------------------AGGTCCGGTTTCGCCGGCGATGACGC-GCCCCGCGCTGTTTTCCGTAAGTCCCGCCCTGCCTCAGCTGTCCGAGGGCCGACTAGGCGCCCGG-AAGCTCGATGAGTTGAGATTTGCCCACT-GACGCGCTACAGCCTCCATTGTCGGTCGTCCCCGTCACCATGGGTATGTTTTCTCGCAGCGTCAGGCCCGCCGCCGTCGCTTCTGGCGCTAAC-GCACCGCAGTATCATGATTGGCATGGGCCCGGTCAGTTCAAGGGCGAGATCAAGGTCGAGGGCAGCGACCTCGTCATCAACGGCAAGAAGGTCCGCTTCTACCAGGAGCGTGACCCCGCCAGCATCCCCTGGGCTGAGACCGGTGCCTACTACATCGTCAAGTCCACTGGTGTTTTCACCACCACCGAGAAGGCCTCTGCTCACTTGAAGGGCGGTGCCAAGAAGGTTGTCATCTCTGCTCCTTCGGCTGACGCCCCCATGTTCGTCATGGGCGTCAACAACGAGACCTACAAGTCTGACATCAACGTCCTCTCCAACGCTTCTTGCACCACCAACTGCCTTGCTCCCCTTGCCAAGGTCATCCACGACAAGTACACCATCGTTGAGGGTCTCATGACCACTGTCCACTCCTACACTGCCACCCAGAAGACCGTTGACGGTCCCTCCGCTAAGGACTGGCGTGGTGGCCGCACTGCTGCTGCCAACATCATCCCCAGCAGCACTGGTGCCGCTAAGGCTGTCGGCAAGGTCATTCCCGACCTCAACGGCAAGCTCACCGGCATGGCTTTCCGTGTCCCCACTGCCAACGTCTCCGTTGTCGACCTGACTGCCCGCATTGAGAAGGGTGCCAGCTACGAGGAGATCAAGCAGA
>Phyllosticta_paracapitalensis_strain_CPC_28128
TTCCGTAGGTGAACCTGCGGAAGGATCATTACTGAAAT--GTAATAACTT-CTATTGAAAGGTTCCAGAGT----A----------GGC-------------------------------------------------GCTACAACGCC-----GAAATGAC---CTTCTC----ACCCTTG-TGTAC-TCACTATGTTGCTTTGGCGGGTCGACCTGGTTCCGACCCAGGCGGCCG-----GCGCCCCCAGCCTG--AAC-TGGCC----AGGA--CGCCCGGCTAAGTGCCCGCCAGTATACAAAAC-TCAAGAATTCATTTT-GTGAAGTCCTGA-CATATCATTTAATTG-ATTAAAACTTTCAACAACGGATCTCTTGGTTCTGGCATCGATGAAGAACGCAGCGAAATGCGATAAGTAATGTGAATTGCAGAATTCAGTGAATCATCGAATCTTTGAACGCACATTGCGCCCTCTGGTATTCCGGAGGGCATGCCTGTCCGAGCGTCATTTCAACCCTCAAGCT-CTGCTTGGTATTGGGCAACGTCCGCTGCCGGACGTGCCTTGAAGACCTCGGCGACGGCGTCCTAGCCTCGAGCGTAGTAG---TAAAATATC-TCGCTTTGG-AGTGCTGGGC-GACGG-CCGCCGGACAATC-GACCT--TCGGTC-TAT--------------------------------------------------------------------AATAGC-TCAAATTTGAAAGCTGGCGTCTTCGACGTCCGCGTTGTAATTTGTAGAGGATGCTTCGGCGAAGACTCCTGCCTAAGTCCCCTGGAACGGGGCGTCATAGAGGGTGAGAATCCCGTATGTGGCGGGCAGTCTAAGCCATGTGAAGCTCCTTCGACGAGTCGAGTTGTTTGGGAATGCAGCTCTAAATGGGAGGTAAATTTCTTCTAAAGCTAAATATTGGCCAGAGACCGATAGCGCACAAGTAGAGTGATCGAAAGATGAAAAGCACTTTGGAAAGAGAGTTAAAAAGTACGTGAAATTGTTGAAAGGGAAGCGCTTGCAACCAGACTCGCTCG-TAGTTGCTCAGCCGGCCTCTTGGCCGGTGTACTCTTCTACGATCGGGCCAGCATCAGTTCGGGCGGCAGGATAAAGGTGTCGGGAATGTAGCACCCTTCGGGGTGTGTTATAGCCCGGCGCGGAATGCTGCCAGCCTGGACTGAGGATCTCGCTTCGGCAAGGATGCTGGCGTAATGGTTGTAAGCGGCCCGTCTTGAAACACGGACCAAGGAGTCTAACATCTATGCGAGTGTTTGGGTGTCAAACCCATGCGCGTAATGAAAGTGAACGGAGGTGGGAACCCCTCACGGGGTGCACCATCGACCGATCCTGATGTCTTCGGATGGATTTGAGTAAGAGCATAGCTGTTGGGACCCGAAAGATGGTGAACTATGCCTGAATAGGGTGAAGCCAGAGGAAACTCTG-------TCAGTCG-CCTCACAT-TTTCTTTGAGCGCA-G---GGCGGGTCGCTCGTCGCGCCACCTGGTGCCGCCTC--GCCTGA--GGGGCA-TTTTTTGGGTGGTGGGG--TCGGGCGCTACGCTAAGC-TGCTTTGGCGCCTTCGCCAACATGG-CCCAAAGCAGC---------------------CC-TGCGCG-TCA----CTTCACTT-----ATGTTGCACAA-CA-TTTTGCTAACGCCCTCCCAGGAAGCCGCCGAGCTCGG------------------------------CGGTTTCGCCGGCGATGACGC-GCCCCGCGCTGTTTTCCGTAAGTCCCGCCCTGCCTCAGCTGTCCGAGGGCCGACTAGGCGCCCGG-AAGCTCGATGAGTTGAGATTTGCCCACT-GACGCGCTACAGCCTCCATTGTCGGTCGTCCCCGTCACCATGGGTATGTTTTCTCGCAGCGTCAGGCCCGCCGCCGTCGCTTCTGGCGCTAAC-GCACCGCAGTATCATGATTGGCATGGGCCCGGTCAGTTCAAGGGCGAGATCAAGGTCGAGGGCAGCGACCTCGTCATCAACGGCAAGAAGGTCCGCTTCTACCAGGAGCGTGACCCCGCCAGCATCCCCTGGGGTGAGACCGGTGCCTACTACATCGTCAAGTCCACTGGTGTTTTCACCACCACCGAGAAGGCCTCTGCTCACTTGAAGGGCGGTGCCAAGAAGGTTGTCATCTCTGCTCCTTCGGCTGACGCCCCCATGTTCGTCATGGGCGTCAACAACGAGACCTACAAGTCTGACATCAACGTCCTCTCCAACGCTTCTTGCACCACCAACTGCCTTGCTCCCCTTGCCAAGGTCATCCACGACAAGTACACCATCGTTGAGGGTCTCATGACCACTGTCCACTCCTACACTGCCACCCAGAAGACCGTTGACGGTCCCTCCGCTAAGGACTGGCGTGGTGGCCGCACTGCTGCTGCCAACATCATCCCCAGCAGCACTGGTGCCGGTAAGGCTGTCGGCAAGGTCATTCCCGACCTCAACGGCAAGCTCACCGGCATGGCTTTCCGTGTCCCCACTGCCAACGTCTCCGTTGTCGACCTGACTGCCCGCATTGAGAAGGGTGCCAGCTACGAGGAGATCAAGCAGA
>Phyllosticta_paracapitalensis_strain_CPC_28129
TTCCGTAGGTGAACCTGCGGAAGGATCATTACTGAAAT--GTAATAACTT-CTATTGAAAGGTTCCAGAGT----A----------GGC-------------------------------------------------GCTACAACGCC-----GAAATGAC---CTTCTC----ACCCTTG-TGTAC-TCACTATGTTGCTTTGGCGGGTCGACCTGGTTCCGACCCAGGCGGCCG-----GCGCCCCCAGCCTG--AAC-TGGCC----AGGA--CGCCCGGCTAAGTGCCCGCCAGTATACAAAAC-TCAAGAATTCATTTT-GTGAAGTCCTGA-CATATCATTTAATTG-ATTAAAACTTTCAACAACGGATCTCTTGGTTCTGGCATCGATGAAGAACGCAGCGAAATGCGATAAGTAATGTGAATTGCAGAATTCAGTGAATCATCGAATCTTTGAACGCACATTGCGCCCTCTGGTATTCCGGAGGGCATGCCTGTCCGAGCGTCATTTCAACCCTCAAGCT-CTGCTTGGTATTGGGCAACGTCCGCTGCCGGACGTGCCTTGAAGACCTCGGCGACGGCGTCCTAGCCTCGAGCGTAGTAG---TAAAATATC-TCGCTTTGG-AGTGCTGGGC-GACGG-CCGCCGGACAATC-GACCT--TCGGTC-TAT--------------------------------------------------------------------AATAGC-TCAAATTTGAAAGCTGGCGTCTTCGACGTCCGCGTTGTAATTTGTAGAGGATGCTTCGGCGAAGACTCCTGCCTAAGTCCCCTGGAACGGGGCGTCATAGAGGGTGAGAATCCCGTATGTGGCGGGCAGTCTAAGCCATGTGAAGCTCCTTCGACGAGTCGAGTTGTTTGGGAATGCAGCTCTAAATGGGAGGTAAATTTCTTCTAAAGCTAAATATTGGCCAGAGACCGATAGCGCACAAGTAGAGTGATCGAAAGATGAAAAGCACTTTGGAAAGAGAGTTAAAAAGTACGTGAAATTGTTGAAAGGGAAGCGCTTGCAACCAGACTCGCTCG-TAGTTGCTCAGCCGGCCTCTTGGCCGGTGTACTCTTCTACGATCGGGCCAGCATCAGTTCGGGCGGCAGGATAAAGGTGTCGGGAATGTAGCACCCTTCGGGGTGTGTTATAGCCCGGCGCGGAATGCTGCCAGCCTGGACTGAGGATCTCGCTTCGGCAAGGATGCTGGCGTAATGGTTGTAAGCGGCCCGTCTTGAAACACGGACCAAGGAGTCTAACATCTATGCGAGTGTTTGGGTGTCAAACCCATGCGCGTAATGAAAGTGAACGGAGGTGGGAACCCCTCACGGGGTGCACCATCGACCGATCCTGATGTCTTCGGATGGATTTGAGTAAGAGCATAGCTGTTGGGACCCGAAAGATGGTGAACTATGCCTGAATAGGGTGAAGCCAGAGGAAACTCTG-------TCAGTCG-CCTCACAT-TTTCTTTGAGCGCA-G---GGCGGGTCGCTCGTCGCGCCACCTGGTGCCGCCTC--GCCTGA--GGGGCA-TTTTTTGGGTGGTGGGG--TCGGGCGCTACGCTAAGC-TGCTTTGGCGCCTTCGCCAACATGG-CCCAAAGCAGC---------------------CC-TGCGCG-TCA----CTTCACTT-----ATGTTGCACAA-CA-TTTTGCTAACGCCCTCCCAGGAAGCCGCCGAGCTCGG-------------------------AAGGCCGGTTTCGCCGGCGATGACGC-GCCCCGCGCTGTTTTCCGTAAGTCCCGCCCTGCCTCAGCTGTCCGAGGGCCGACTAGGCGCCCGG-AAGCTCGATGAGTTGAGATTTGCCCACT-GACGCGCTACAGCCTCCATTGTCGGTCGTCCCCGTCACCATGGGTATGTTTTCTCGCAGCGTCAGGCCCGCCGCCGTCGCTTCTGGCGCTAAC-GCACCGCAGTATCATGATTGGCATGGGCCCGGTCAGTTCAAGGGCGAGATCAAGGTCGAGGGCAGCGACCTCGTCATCAACGGCAAGAAGGTCCGCTTCTACCAGGAGCGTGACCCCGCCAGCATCCCCTGGGCTGAGACCGGTGCCTACTACATCGTCAAGTCCACTGGTGTTTTCACCACCACCGAGAAGGCCTCTGCTCACTTGAAGGGCGGTGCCAAGAAGGTTGTCATCTCTGCTCCTTCGGCTGACGCCCCCATGTTCGTCATGGGCGTCAACAACGAGACCTACAAGTCTGACATCAACGTCCTCTCCAACGCTTCTTGCACCACCAACTGCCTTGCTCCCCTTGCCAAGGTCATCCACGACAAGTACACCATCGTTGAGGGTCTCATGACCACTGTCCACTCCTACACTGCCACCCAGAAGACCGTTGACGGTCCCTCCGCTAAGGACTGGCGTGGTGGCCGCACTGCTGCTGCCAACATCATCCCCAGCAGCACTGGTGCCGCTAAGGCTGTCGGCAAGGTCATTCCCGACCTCAACGGCAAGCTCACCGGCATGGCTTTCCGTGTCCCCACTGCCAACGTCTCCGTTGTCGACCTGACTGCCCGCATTGAGAAGGGTGCCAGCTACGAGGAGATCAAGCAGA
>Phyllosticta_parthenocissi_CBS_111645__
------------------GGAAGGATCATTACTGAAAT---TGGTAATTC----TCGAAAGG--ATCGAGT----A----------CGC--------------------------------CCGGCCGTCAAAAGCCGG-------GCC-----GAAAGAGC--CCTTCTC----ACCCTTG-TGTACCCTACCACGTTGCTTTGGCGGGCCGACCCGGTTTCGACCCGGGCGGCCG-----GCGCCCCCAGCCCT-CGCG-GGGCC----AGGA--CGCCGGGCCAAGCGCCCGCCAGTATACAAAAC-TCAAGCGATTATCTT-GTGAAGTCCTGACGTTATCATTCAATTG-ATTAAAACTTTCAACAACGGATCTCTTGGTTCTGGCATCGATGAAGAACGCAGCGAAATGCGATAAGTAATGTGAATTGCAGAATTCAGTGAATCATCGAATCTTTGAACGCACATTGCGCCCTCTGGCATTCCGGAGGGCATGCCTGTTCGAGCGTCATTTCAACCCTCAAGCT-CTGCTTGGTATTGGGCGACGTCCGCCGTCGGACGCGCCTCGAAGACCTCGGCGACGGCGTCTCGGCCTCGAGCGTAGTAG-----TAACATC-TCGCTTTGG-AGCGCCGGGC-GACGG-CCGCCGGACAACCGGACCTTCGCGGTC-CATCTTTCCA--AAGGTTGACCTCGGAT------------------------------------------------------------------------------------------------------------------------------------------------------------------------------------------------------------------------------------------------------------------------------------------------------------------------------------------------------------------------------------------------------------------------------------------------------------------------------------------------------------------------------------------------------------------------------------------------------------------------------------------------------------------------------------------------------------------------------------------------------------------------------------------------------------------------GAGAAGGTCAGTGC-CCTCAAATATTTCTTTGAGCGCA-G---GGCAGGTCGCTCGTCGCGCCACCTGGAGCCGCCTC--GCCTGA--GGGGCA--TTTTTGGGTGGTGGG---TCGGGCGCTACGCTAAGC-TGCTTTGGCGCCTTCGGCAACATGG-CCCAAAGCAGC---------------------CC-TGCGCA-CCA----CTTCACTT-----TGGTCGGACAA-CA-TTTTGCTAAACCTCTCTCAGGAAGCCGCCGAGCTCGGTAAGGGTTCCTTCAAGTAATGTGCAAGCCC-GGTTTCGCCGGCGATGATGC-GCCTCGCGCTGTTTTCCGTAAGTCCCGCCCTGCCTGGGCTTTCCGAGGGTTGATTAGGCACTTGG-AAGCTCGATGAGTTGA-ATATGCTAGCT-GACGCGATGCAGCTTCCATTGTCGGTCGTCCCCGTCACCATGGGTATGTTTTCTTGCAGCGTCGGGCCCGCCGCCGTTACCTGTGCCGCTAAC-GTATCTCAGTATCATGATTGGCATGGGCC-----------------------------------------------------------------------------------------------------------------------------------------------------------------------------------------------------------------------------------------------------------------------------------------------------------------------------------------------------------------------------------------------------------------------------------------------------------------------------------------------------------------------------------------------------------------------------------------------------------------------------------------------
>Phyllosticta_partricuspidatae_NBRC_9466__
-TCCGTAGGTGAACCTGCGGAAGGATCATTACTGAAAT---TAGTAACCT----TCGAAAGG--ATCGAGT----A----------GGC---------------------------------CGGCCCTCGAAAGCCGGCC-------------GAAAGAGC--CCTTCTC----ACCCTTG-TGTACCTTACCACGTTGCTTTGGCGGGCCGACCCGGTTTCGACCCGGGCGGCCG-----GCGCCCCCAGCCCC--CGC-GGGCC----AGGA--CGTCCGGCCAAGCGCCCGCCAGTATACAAAAC-TCAAGCGATTATCTT-GTGAAGTCCTGA-CGCATCATTCAATTG-ATTAAAACTTTCAACAACGGATCTCTTGGTTCTGGCATCGATGAAGAACGCAGCGAAATGCGATAAGTAATGTGAATTGCAGAATTCAGTGAATCATCGAATCTTTGAACGCACATTGCGCCCTCTGGCATTCCGGAGGGCATGCCTGTTCGAGCGTCATTTCAACCCTCAAGCT-CTGCTTGGTATTGGGCGACGTCCGCCGTCGGACGCGCCTCGAAGACCTCGGCGACGGCGTCCCAGCCTCGAGCGTAGTAG-----TAACATC-TCGCTTTGG-AGCGCTGGGC-GACGG-CCGCCGGACAACC-GACCT--ACGGTCTAATTTTTCCA--AAGGTTGACCTCGGATCAGGTAGGGATACCCGCTGAACTTAA----------------------------------------------------------------------------------------------------------------------------------------------------------------------------------------------------------------------------------------------------------------------------------------------------------------------------------------------------------------------------------------------------------------------------------------------------------------------------------------------------------------------------------------------------------------------------------------------------------------------------------------------------------------------------------------------------------------------------------------------------------------------------------------------GAGAAGGTCAGTCT-CCTCAAAATTTTCTAGGAGCGCA-G---GGCGGATCGCTTGTCGCGCCATCTGGTGCCGCCTC--GCCTGA--GGGGCA--TTTTGGGGTGGTGGGG--TCGGGCGCTACGCTAAGC-TGCTTTGGCGCCTTCGGCAACATAG-CCCAAAGCAGC---------------------CC-TGCGCA-CCA----CTTCACTT-----TTGTCGGGCAA-CA-TTTTGCTAAACCACTCCCAGGAAGCCGCCGAGCTCGGTAAGGGTTCCTTCAAGTAATGTGCAAGGCC-GGTTTCGCCGGCGATGATGC-GCCTCGCGCTGTTTTCCGTAAGTCCCGCCCTGCCTGAGCTTTCCGAGTGCCGATTAGGCGCCCGG-AAGCTCGATGAGTTGA-ATTCGCTAGCT-GACGCGATGCAGCTTCCATTGTCGGCCGTCCCCGTCACCATGGGTATGTTTTCTCGCAGCGTCGGGCCCGCTGCCGTTGCTTCTGGGGCTAAC-GCATCTCAGTATCATGATTGGCATGGGCCCGGCCAGTTCAAGGGTGAGATCAAGGTCGAGGGCAACGACCTTGTCATCAACGGCAAGAAGGTCCGCTTCTACCAGGAGCGTGACCCCGCCAGCATTCCCTGGGCTGAGACTGGTGCTTACTACATCGTCGAGTCCACTGGTGTCTTCACCACCACGGAGAAGGCCTCTGCTCACTTGAAGGGCGGTGCTAAAAAGGTTGTCATCTCTGCTCCTTCGGCCGACGCTCCAATGTTCGTCATGGGCGTCAACAACGAGACCTACAAGTCCGACATCAACGTCCTTTCCAACGCCTCTTGCACCACCAACTGCCTTGCTCCTCTCGCCAAGGTTATCCACGACAAATACACCATCATTGAGGGCCTCATGACCACTGTCCACTCCTACACTGCCACTCAGAAGACCGTTGACGGCCCCTCTGCCAAGGACTGGCGTGGTGGCCGCACTGCTGCTGCCAACATCATTCCCAGCAGCACCGGTGCCGCCAAGGCTGTCGGCAAGGTCATCCCCGATCTGAACGGCAAGCTCACTGGCATGGCTTTCCGTGTCCCCACTCAGAACGTCTCCGTTGTCGACCTGACTGCTCGCATTGAGAAGGGCGCCAGCTATGAGGAGATCAAGCAGA
>Phyllosticta_partricuspidatae_NBRC_9757__
-TCCGTAGGTGAACCTGCGGAAGGATCATTACTGAAAT---TAGTAACCT----TCGAAAGG--ATCGAGT----A----------GGC---------------------------------CGGCCCTCGAAAGCCGGCC-------------GAAAGAGC--CCTTCTC----ACCCTTG-TGTACCTTACCACGTTGCTTTGGCGGGCCGACCCGGTTTCGACCCGGGCGGCCG-----GCGCCCCCAGCCCC--CGC-GGGCC----AGGA--CGTCCGGCCAAGCGCCCGCCAGTATACAAAAC-TCAAGCGATTATCTT-GTGAAGTCCTGA-CGCATCATTCAATTG-ATTAAAACTTTCAACAACGGATCTCTTGGTTCTGGCATCGATGAAGAACGCAGCGAAATGCGATAAGTAATGTGAATTGCAGAATTCAGTGAATCATCGAATCTTTGAACGCACATTGCGCCCTCTGGCATTCCGGAGGGCATGCCTGTTCGAGCGTCATTTCAACCCTCAAGCT-CTGCTTGGTATTGGGCGACGTCCGCCGTCGGACGCGCCTCGAAGACCTCGGCGACGGCGTCCCAGCCTCGAGCGTAGTAG-----TAACATC-TCGCTTTGG-AGCGCTGGGC-GACGG-CCGCCGGACAACC-GACCT--ACGGTCTAATTTTTCCA--AAGGTTGACCTCGGATCAGGTAGGGATACCCGCTGAACTTAA----------------------------------------------------------------------------------------------------------------------------------------------------------------------------------------------------------------------------------------------------------------------------------------------------------------------------------------------------------------------------------------------------------------------------------------------------------------------------------------------------------------------------------------------------------------------------------------------------------------------------------------------------------------------------------------------------------------------------------------------------------------------------------------------GAGAAGGTCAGTCT-CCTCAAAATTTTCTAGGAGCGCA-G---GGCGGATCGCTTGTCGCGCCATCTGGTGCCGCCTC--GCCTGA--GGGGCA--TTTTGGGGTGGTGGGG--TCGGGCGCTACGCTAAGC-TGCTTTGGCGCCTTCGGCAACATAG-CCCAAAGCAGC---------------------CC-TGCGCA-CCA----CTTCACTT-----TTGTCGGGCAA-CA-TTTTGCTAAACCACTCCCAGGAAGCCGCCGAGCTCGGTAAGGGTTCCTTCAAGTAATGTGCAAGGCC-GGTTTCGCCGGCGATGATGC-GCCTCGCGCTGTTTTCCGTAAGTCCCGCCCTGCCTGAGCTTTCCGAGTGCCGATTAGGCGCCCGG-AAGCTCGATGAGTTGA-ATTCGCTAGCT-GACGCGATGCAGCTTCCATTGTCGGCCGTCCCCGTCACCATGGGTATGTTTTCTCGCAGCGTCGGGCCCGCTGCCGTTGCTTCTGGGGCTAAC-GCATCTCAGTATCATGATTGGCATGGGCCCGGCCAGTTCAAGGGTGAGATCAAGGTCGAGGGCAACGACCTTGTCATCAACGGCAAGAAGGTCCGCTTCTACCAGGAGCGTGACCCCGCCAGCATTCCCTGGGCTGAGACTGGTGCTTACTACATCGTCGAGTCCACTGGTGTCTTCACCACCACGGAGAAGGCCTCTGCTCACTTGAAGGGCGGTGCTAAAAAGGTTGTCATCTCTGCTCCTTCGGCCGACGCTCCAATGTTCGTCATGGGCGTCAACAACGAGACCTACAAGTCCGACATCAACGTCCTTTCCAACGCCTCTTGCACCACCAACTGCCTTGCTCCTCTCGCCAAGGTTATCCACGACAAATACACCATCATTGAGGGCCTCATGACCACTGTCCACTCCTACACTGCCACTCAGAAGACCGTTGACGGCCCCTCTGCCAAGGACTGGCGTGGTGGCCGCACTGCTGCTGCCAACATCATTCCCAGCAGCACCGGTGCCGCCAAGGCTGTCGGCAAGGTCATCCCCGATCTGAACGGCAAGCTCACTGGCATGGCTTTCCGTGTCCCCACTCAGAACGTCTCCGTTGTCGACCTGACTGCTCGCATTGAGAAGGGCGCCAGCTATGAGGAGATCAAGCAGA
>Phyllosticta_philoprina_CBS_587_69_
TTCCGTAGGTGAACCTGCGGAAGGATCATTACTGGAAT---TAGTAATTC---ATTGAAAGATCCTTAGTACAGCG--------TTGGT-----------------------------------CCCCCTAAAAAGGCGCCACT----G-----GAAAAGGC--TTCTCTTCACACCCCTTG-TGTACCTTACCATGTTGCTTTGGCGGGCCGACCCGGTTTCGACCCGGGCGGCCG-----GCGCCCCCAGCCCCTCACC-GGGCC----AGGA--CTCCCGGCTAAGCGCCCGCCAGTATACAAAAC-TCCAGCGATTATTAC-GTGTAGTCCTGATTATATTATTCAATTA-ATTAAAACTTTCAACAACGGATCTCTTGGTTCTGGCATCGATGAAGAACGCAGCGAAATGCGATAAGTAATGTGAATTGCAGATTTCAGTGAATCATCGAATCTTTGAACGCACATTGCGCCCTCTGGTATTCCGGAGGGCATGCCTGTTCGAGCGTCATTTCAACCCTCAAGCT-CTGCTTGGTATTGGGCGACGTCCGCTGCCGGACGCGCCTCGAAGACCTCGGCGACGGCGTCCCAGCCTCGAGCGTAGTAG---TAAAATATC-TCGCTTTGG-AGTGCTGGGC-GACGG-CCGCCGGACA------------------------------------------------------------------------CGGCG-AGTGAAGCGGCAATAGC-TCAAATTTGAAAGCTGGCACCTTCGGTGTCCGCGTTGTAATTTGTAGAGGATGCTTCGGCGAGGACTCCTGCCTAAGTCCCCTGGAACGGGGCGTCACAGAGGGTGAGAATCCCGTATGTGGCGGGCGGTCCAAGCCATGTGAAGCTCCTTCGACGAGTCGAGTTGTTTGGGAATGCAGCTCTAAATGGGAGGTAAATTTCTTCTAAAGCTAAATATTGGCCAGAGACCGATAGCGCACAAGTAGAGTGATCGAAAGATGAAAAGCACTTTGGAAAGAGAGTTAAAAAGTACGTGAAATTGTTGAAAGGGAAGCGCTTGCAACCAGACTCGCTCG-CAGTTGCTCAGCCGGCCTCTTGGCCGGTGTACTCTTCTGCGATCGGGCCAGCATCAGTTCGGGCGGCCGGATAAAGGTGTCGGGAATGTAGCACCCTTCGGGGTGTGTTATAGCCCGGCGCGGAATGCGGCCAGCCTGGACTGAGGATCTCGCTTCGGCAAGGATGCTGGCGTAATGGTTGTAAGCGGCCCGTCTTGAAACACGGACCAAGGAGTCTAACATCTATGCGAGTGTTTGGGTGTCAAACCCATGCGCGTAATGAAAGTGAACGGAGGTGGGAACCCCTCACGGGGTGCACCATCGACCGATCCTGATGTCTTCGGATGGATTTGAGTAAGAGCATAGCTGTTGGGACCCGAAAGATGGTGAACTATGCCTGAATAGGGTGAAGCCAGAGGAAACTCTG--------CAGTTG-CCTCACAC-TTTCTTTGAGCGCAAG---GGCGCCCCGCTCT-CGCGCCACCTTTTGCTATCTCCGCCTCGAAGGGAGCAATTTTT-----TGTAGGG--TCGG--ACTGCGCTAAGC-TGCTTTGACGCGATCGGCAACATCGCCCCGAAGTAGCATTTTTGCG-CCCGCCGTCGCCC-CGCACAGCCA----CTTCAC-T-----GTGCCGCACAA-CA-TTTTGCTAACGCCCTCTTAGGAAG-------------------------------------------------------TGATGATGC-GCCCCGCGCTGTTTTCCGTAAGTCCCGCCCTGCCTCAGCTGTCCAAGGGCCGATTAGGCACCCGG-AAGCTCGATGAGTTGAGCTTCGCCAGCT-GACGCGCTACAGCTTCCATTGTCGGTCGTCCCCGTCACCATGGGTATGTTTCCTCGCAGCGTCAGGCCCGCCGCCGTCGCTTCTGGCGCTAAC-GCACCGCAGTATCATGATTGGCATGGGCCCGGTCAGTTCAAGGGCGAGATCAAGGTCGAGGGCAGCGACCTGGTCATCAACGGCAAGAAGGTCCGCTTCTACCAGGAGCGTGACCCTGCCAGCATTCCCTGGGCCGAGACTGGTGCCTACTACATCGTCGAGTCCACTGGTGTCTTCACCACCACCGAGAAGGCCTCTGCTCACTTGAAGGGCGGTGCCAAGAAGGTTGTCATTTCTGCTCCTTCGGCTGACGCCCCCATGTTCGTCATGGGCGTCAACAACGAGACCTATAAGTCCGACATCAACGTCCTCTCCAACGCCTCCTGCACCACCAACTGCCTTGCTCCCCTCGCCAAGGTCATCCACGACAAGTACACCATTGTTGAGGCTCTCATGACCACTGTCCACTCCTACACTGCCACCCAGAAGACGGTTGACGGTCCCTCCGCCAAGGACTGGCGTGGTGGCCGCACTGCTGCTACCAACATCATCCCCAGCAGCACCGGTGCCGCCAAGGCTGTCGGCAAGGTCATTCCCGACCTTAACGGCAAGCTCACCGGCATGGCTTTCCGTGTCCCCACTGCCAACGTCTCCGTTGTTGACCTCACTGCTCGCATTGAGAAGGGTGCCAGCTACGAGGAGATCAAGCAGA
>Phyllosticta_philoprina_CBS_616_72_
TTCCGTAGGTGAACCTGCGGAAGGATCATTACTGGAAT---TAGTAATTC---ATTGAAAGATCCTTAGTACAGCG--------TTGGT-----------------------------------CCCCCTAAAAAGGCGCCACT----G-----GAAAAGGC--TTCTCTTCACACCCCTTG-TGTACCTTACCATGTTGCTTTGGCGGGCCGACCCGGTTTCGACCCGGGCGGCCG-----GCGCCCCCAGCCCCTCACC-GGGCC----AGGA--CTCCCGGCTAAGCGCCCGCCAGTATACAAAAC-TCCAGCGATTATTAC-GTGTAGTCCTGATTATATTATTCAATTA-ATTAAAACTTTCAACAACGGATCTCTTGGTTCTGGCATCGATGAAGAACGCAGCGAAATGCGATAAGTAATGTGAATTGCAGATTTCAGTGAATCATCGAATCTTTGAACGCACATTGCGCCCTCTGGTATTCCGGAGGGCATGCCTGTTCGAGCGTCATTTCAACCCTCAAGCT-CTGCTTGGTATTGGGCGACGTCCGCTGCCGGACGCGCCTCGAAGACCTCGGCGACGGCGTCCCAGCCTCGAGCGTAGTAG---TAACAT-TC-TCGCTTTGG-AGGACTGGGC-GTTGG-CCGCCAGACA------------------------------------------------------------------------CGGCG-AGTGAAGCGGCAATAGC-TCAAATTTGAAAGCTGGCACCTTCGGTGTCCGCGTTGTAATTTGTAGAGGATGCTTCGGCGAGGACTCCTGCCTAAGTCCCCTGGAACGGGGCGTCACAGAGGGTGAGAATCCCGTATGTGGCGGGCGGTCCAAGCCATGTGAAGCTCCTTCGACGAGTCGAGTTGTTTGGGAATGCAGCTCTAAATGGGAGGTAAATTTCTTCTAAAGCTAAATATTGGCCAGAGACCGATAGCGCACAAGTAGAGTGATCGAAAGATGAAAAGCACTTTGGAAAGAGAGTTAAAAAGTACGTGAAATTGTTGAAAGGGAAGCGCTTGCAACCAGACTCGCTCG-CAGTTGCTCAGCCGGCCTCTTGGCCGGTGTACTCTTCTGCGATCGGGCCAGCATCAGTTCGGGCGGCCGGATAAAGGTGTCGGGAATGTAGCACCCTTCGGGGTGTGTTATAGCCCGGCGCGGAATGCGGCCAGCCTGGACTGAGGATCTCGCTTCGGCAAGGATGCTGGCGTAATGGTTGTAAGCGGCCCGTCTTGAAACACGGACCAAGGAGTCTAACATCTATGCGAGTGTTTGGGTGTCAAACCCATGCGCGTAATGAAAGTGAACGGAGGTGGGAACCCCTCACGGGGTGCACCATCGACCGATCCTGATGTCTTCGGATGGATTTGAGTAAGAGCATAGCTGTTGGGACCCGAAAGATGGTGAACTATGCCTGAATAGGGTGAAGCCAGAGGAAACTCTG--------CAGTTG-CCTCACAC-TTTCTTTGAGCGCA-G---GGCGCCCCGCTCTCCGCGCCACCTTTTGCTATCTC--GCTCGA--GGGGCAATTTTT-----GGTGGGG--TCGG--GCTGCGCTAAGC-TGCTTTGGCGCGTTCGGCAACATCG-CCCGAAGTAGCATTTTTGCGCCCCGCCGTCGCCC-CGCACAGCCA----CTTCACTT-----GTGCCCCACAA-CA-TTTTGCTAACGCCCTCTTAGGAAGCCG----------------------------------------------------TGATGATGC-GCCCCGCGCTGTTTTCCGTAAGTCCCGCCCTGCCTCAGCTGTCCAAGGGCCGATTAGGCACCCGG-AAGCTCGATGAGTTGAGCTTCGCCAGCT-GACGCGCTACAGCTTCCATTGTCGGTCGTCCCCGTCACCATGGGTATGTTTCCTCGCAGCGTCAGGCCCGCCGCCGTCGCTTCTGGCGCTAAC-GCACCGCAGTATCATGATTGGCATGGGCCCGGTCAGTTCAAGGGCGAGATCAAGGTCGAGGGCAGCGACCTGGTCATCAACGGCAAGAAGGTCCGCTTCTACCAGGAGCGTGACCCTGCCAGCATTCCCTGGGCCGAGACTGGTGCCTACTACATCGTCGAGTCCACTGGTGTCTTCACCACCACCGAGAAGGCCTCTGCTCACTTGAAGGGCGGTGCCAAGAAGGTTGTCATTTCTGCTCCTTCGGCTGACGCCCCCATGTTCGTCATGGGCGTCAACAACGAGACCTATAAGTCCGACATCAACGTCCTCTCCAACGCCTCCTGCACCACCAACTGCCTTGCTCCCCTCGCCAAGGTCATCCACGACAAGTACACCATTGTTGAGGCTCTCATGACCACTGTCCACTCCTACACTGCCACCCAGAAGACGGTTGACGGTCCCTCCGCCAAGGACTGGCGTGGTGGCCGCACTGCTGCTACCAACATCATCCCCAGCAGCACCGGTGCCGCCAAGGCTGTCGGCAAGGTCATTCCCGACCTTAACGGCAAGCTCACCGGCATGGCTTTCCGTGTCCCCACTGCCAACGTCTCCGTTGTTGACCTCACTGCTCGCATTGAGAAGGGTGCCAGCTACGAGGAGATCAAGCAGA
>Phyllosticta_rhizophorae_NCYUCC_19_0352_
TTCCGTAGGTGAACCTGCGGAAGGATCATTACTGAAAT--GTAATAACTT-CTATTGAAAGGTTCCAGAGT----A----------GGC-------------------------------------------------GCTACAACGCC-----GAAATGAC---CTTCTC----ACCCTTG-TGTAC-TCACTATGTTGCTTTGGCGGGTCGACCTGGTTCCGACCCAGGCGGCCG-----GCGCCCCCAGCCTT--AAC-TGGCC----AGGA--CGCCCGGCTAAGTGCCCGCCAGTATACAAAAC-TCAAGAATTCATATT-GTGAAGTCCTGA-TATATCATTTAATTGATTTAAAACTTTCAACAACGGATCTCTTGGTTCTGGCATCGATGAAGAACGCAGCGAAATGCGATAAGTAATGTGAATTGCAGAATTCAGTGAATCATCGAATCTTTGAACGCACATTGCGCCCTCTGGTATTCCGGAGGGCATGCCTGTTCGAGCGTCATTTCAACCCTCAAGCT-CTGCTTGGTATTGGGCAACGTCCGCTGCCGGACGTGCCTTGAAGACCTCGGCGACGGCGTCCTAGCCTCGAGCGTAGTAG---TAAAATATC-TCGCTTTGG-AGTGCTGGGC-GACGG-CCGCCGGACAATC-GACCT--TCGGTC-TATTTTTCC---AAGGTTGACCTCGGATCAGGTAGGGATACCCGCTGAACTTAACGGCG-AGTGAAGCGGCAATAGC-TCAAATTTGAAAGCTGGCGTCTTCGACGTCCGCGTTGTAATTTGTAGAGGATGCTTCGGCGAAGACTCCTGCCTAAGTCCCCTGGAACGGGGCGTCATAGAGGGTGAGAATCCCGTATGTGGCGGGCAGTCTAAGCCATGTGAAGCTCCTTCGACGAGTCGAGTTGTTTGGGAATGCAGCTCTAAATGGGAGGTAAATTTCTTCTAAAGCTAAATATTGGCCAGAGACCGATAGCGCACAAGTAGAGTGATCGAAAGATGAAAAGCACTTTGGAAAGAGAGTTAAAAAGTACGTGAAATTGTTGAAAGGGAAGCGCTTGCAACCAGACTCGCTCG-TAGTTGCTCAGCCGGCCTCTTGGCCGGTGTACTCTTCTACGATCGGGCCAGCATCAGTTCGGGCGGCAGGATAAAGGTGTCGGGAATGTAGCACCCTTCGGGGTGTGTTATAGCCCGGCGCGGAATGCTGCCAGCCTGGACTGAGGATCTCGCTTCGGCAAGGATGCTGGCGTAATGGTTGTAAGCGGCCCGTCTTGAAACACGGACCAAGGAGTCTAACATCTATGCGAGTGTTTGGGTGTCAAACCCATGCGCGTAATGAAAGTGAACGGAGGTGGGAACCCCTCACGGGGTGCACCATCGACCGATCCTGATGTCTTCGGATGGATTTGAGTAAGAGCATAGCTGTTGGGACCCGAAAGATGGTGAACTATGCCTGAATAGGGTGAAGCCAGAGGAAACTCTG---------------------------------------------------------------------------------------------------------------------------------------------------------------------------------------------------------------------------------------------------------------------------------------------------ATGTGCAAGGCC-GGTTTCGCCGGCGATGACGC-GCCCCGCGCTGTTTTCCGTAAGTCCCGCCCTGCCTCAGCTGTCCGAGGGCCGATTAGGCGCCCGG-AAGCTCGATGAGTTGAGATTAGCCCACT-GACGCGCTACAGCCTCCATTGTCGGTCGTCCCCGTCACCATGGGTATGTTTTCTCGCAGCGTCAGGCCCGCCGCCGTCGCTTCTGGCGCTAAC-GCACCGCAGTATCATGATTGGCATGGGCCCGGTCAGTTCAAGGGCGAGATCAAGGTCGAGGGCAGCGACCTCGTCATCAACGGCAAGAAGGTCCGCTTCTACCAGGAGCGTGACCCCGCCAGCATCCCCTGGGCTGAGACCGGTGCCTACTACATCGTCGAGTCCACTGGTGTTTTCACCACCACCGAGAAGGCCTCTGCTCACTTGAAGGGCGGTGCCAAGAAGGTTGTCATCTCTGCTCCTTCGGCTGACGCCCCCATGTTCGTCATGGGCGTCAACAACGAGACCTACAAGTCTGACATCAACGTCCTCTCCAACGCTTCTTGCACCACCAACTGCCTTGCTCCCCTTGCCAAGGTCATCCACGACAAGTACACCATCGTTGAGGGTCTCATGACCACTGTCCACTCCTACACTGCCACCCAGAAGACCGTTGACGGTCCCTCCGCTAAGGACTGGCGTGGTGGCCGCACTGCTGCTGCCAACATCATCCCCAGCAGCACTGGTGCCGCTAAGGCTGTCGGCAAGGTCATTCCCGACCTCAACGGCAAGCTCACCGGCATGGCTTTCCGTGTCCCCACTGCCAACGTCTCCGTTGTCGACCTGACTGCCCGCATTGAGAAGGGTGCCAGCTACGAGGAGATCAAGCAGA
>Phyllosticta_rhizophorae_NCYUCC_19_0358_
TTCCGTAGGTGAACCTGCGGAAGGATCATTACTGAAAT--GTAATAACTT-CTATTGAAAGGTTCCAGAGT----A----------GGC-------------------------------------------------GCTACAACGCC-----GAAATGAC---CTTCTC----ACCCTTG-TGTAC-TCACTATGTTGCTTTGGCGGGTCGACCTGGTTCCGACCCAGGCGGCCG-----GCGCCCCCAGCCTT--AAC-TGGCC----AGGA--CGCCCGGCTAAGTGCCCGCCAGTATACAAAAC-TCAAGAATTCATATT-GTGAAGTCCTGA-TATATCATTTAATTGATTTAAAACTTTCAACAACGGATCTCTTGGTTCTGGCATCGATGAAGAACGCAGCGAAATGCGATAAGTAATGTGAATTGCAGAATTCAGTGAATCATCGAATCTTTGAACGCACATTGCGCCCTCTGGTATTCCGGAGGGCATGCCTGTTCGAGCGTCATTTCAACCCTCAAGCT-CTGCTTGGTATTGGGCAACGTCCGCTGCCGGACGTGCCTTGAAGACCTCGGCGACGGCGTCCTAGCCTCGAGCGTAGTAG---TAAAATATC-TCGCTTTGG-AGTGCTGGGC-GACGG-CCGCCGGACAATC-GACCT--TCGGTC-TATTTTTCC---AAGGTTGACCTCGGATCAGGTAGGGATACCCGCTGAACTTAACGGCG-AGTGAAGCGGCAATAGC-TCAAATTTGAAAGCTGGCGTCTTCGACGTCCGCGTTGTAATTTGTAGAGGATGCTTCGGCGAAGACTCCTGCCTAAGTCCCCTGGAACGGGGCGTCATAGAGGGTGAGAATCCCGTATGTGGCGGGCAGTCTAAGCCATGTGAAGCTCCTTCGACGAGTCGAGTTGTTTGGGAATGCAGCTCTAAATGGGAGGTAAATTTCTTCTAAAGCTAAATATTGGCCAGAGACCGATAGCGCACAAGTAGAGTGATCGAAAGATGAAAAGCACTTTGGAAAGAGAGTTAAAAAGTACGTGAAATTGTTGAAAGGGAAGCGCTTGCAACCAGACTCGCTCG-TAGTTGCTCAGCCGGCCTCTTGGCCGGTGTACTCTTCTACGATCGGGCCAGCATCAGTTCGGGCGGCAGGATAAAGGTGTCGGGAATGTAGCACCCTTCGGGGTGTGTTATAGCCCGGCGCGGAATGCTGCCAGCCTGGACTGAGGATCTCGCTTCGGCAAGGATGCTGGCGTAATGGTTGTAAGCGGCCCGTCTTGAAACACGGACCAAGGAGTCTAACATCTATGCGAGTGTTTGGGTGTCAAACCCATGCGCGTAATGAAAGTGAACGGAGGTGGGAACCCCTCACGGGGTGCACCATCGACCGATCCTGATGTCTTCGGATGGATTTGAGTAAGAGCATAGCTGTTGGGACCCGAAAGATGGTGAACTATGCCTGAATAGGGTGAAGCCAGAGGAAACTCTG---------------------------------------------------------------------------------------------------------------------------------------------------------------------------------------------------------------------------------------------------------------------------------------------------ATGTGCAAGGCC-GGTTTCGCCGGCGATGACGC-GCCCCGCGCTGTTTTCCGTAAGTCCCGCCCTGCCTCAGCTGTCCGAGGGCCGATTAGGCGCCCGG-AAGCTCGATGAGTTGAGATTAGCCCACT-GACGCGCTACAGCCTCCATTGTCGGTCGTCCCCGTCACCATGGGTATGTTTTCTCGCAGCGTCAGGCCCGCCGCCGTCGCTTCTGGCGCTAAC-GCACCGCAGTATCATGATTGGCATGGGCCCGGTCAGTTCAAGGGCGAGATCAAGGTCGAGGGCAGCGACCTCGTCATCAACGGCAAGAAGGTCCGCTTCTACCAGGAGCGTGACCCCGCCAGCATCCCCTGGGCTGAGACCGGTGCCTACTACATCGTCGAGTCCACTGGTGTTTTCACCACCACCGAGAAGGCCTCTGCTCACTTGAAGGGCGGTGCCAAGAAGGTTGTCATCTCTGCTCCTTCGGCTGACGCCCCCATGTTCGTCATGGGCGTCAACAACGAGACCTACAAGTCTGACATCAACGTCCTCTCCAACGCTTCTTGCACCACCAACTGCCTTGCTCCCCTTGCCAAGGTCATCCACGACAAGTACACCATCGTTGAGGGTCTCATGACCACTGTCCACTCCTACACTGCCACCCAGAAGACCGTTGACGGTCCCTCCGCTAAGGACTGGCGTGGTGGCCGCACTGCTGCTGCCAACATCATCCCCAGCAGCACTGGTGCCGCTAAGGCTGTCGGCAAGGTCATTCCCGACCTCAACGGCAAGCTCACCGGCATGGCTTTCCGTGTCCCCACTGCCAACGTCTCCGTTGTCGACCTGACTGCCCGCATTGAGAAGGGTGCCAGCTACGAGGAGATCAAGCAGA
>Phyllosticta_schimae_CGMCC_3_14354_
------------------------------------------------CC------------------------------------GGC-----------------------------------------------------------C-----CAAAGAAC--CTCTCTC----ACCCTTG-TGTACCCTACCACGTTGCTTTGGCGGGCCGACCCGGTTTCGACCCGGGCGGCTG-----GGACCCCCCCTCCC---CC-GGG------AGGA--CGTCCGGCTACGTGCCCGCCAGTAGACAAAAC-TCGACGAATGAA----TTGTAGTCCTGA-TACATCATTTAATTG-ATTAAAACTTTCAACAACGGATCTCTTGGTTCTGGCATCGATGAAGAACGCAGCGAAATGCGATAAGTAATGTGAATTGCAGAATTCAGTGAATCATCGAATCTTTGAACGCACATTGCGCCCTCTGGTATTCCGGAGGGCATGCCTGTTCGAGCGTCATTTCAACCCTCAAGCT-CTGCTTGGTATTGGGCGACGTCCGCTGTCGGACGCGCCTCGAAGACCTCGGCGACGGCGTCTCGGCCTCGAGCGTAGTAG---TAAAACATC-TCGCTTTGG-AGTGCTGGGC-GACGGCTTGCCGGACAACC-GACCTT-TCGGTC-CATTTTTCCA--AAGGTTGACCTCGGATCAGGTAGGGATACCCGCTGAACTTAA----------------------------------------------------------------------------------------------------------------------------------------------------------------------------------------------------------------------------------------------------------------------------------------------------------------------------------------------------------------------------------------------------------------------------------------------------------------------------------------------------------------------------------------------------------------------------------------------------------------------------------------------------------------------------------------------------------------------------------------------------------------------------------------------GAGAAGGTCAGTCG-CCTCACAT-TTTCTTTGAGCGCA-G---GGCGGGTCGCTCGTCGCGCCACCTGGTGCCGCCTC--GCCTGA--GGGGCATTTTTTTGGGTGGTGGGG--TCGGGCGCTGCGCTAAGC-TGCTTTGGCGCGTTCGGCAACATCG-CCCAAAGCAGC---------------------CC-TGCGCA-CCA----CTTCACTT-----TGGTCGCACAA-CA-TTTTGCTAACGCCCTCCCAGGAAGCCGCCGAGCTCGGTAAGGG-----------------------CCGGTTTCGCCGGCGACGACGC-TCCCCGCGCTGTTTTCCGTAAGTCTCGCCCTGCCTCAGTTGTCCGAGGGCCGATTAGGCGCCCGG-AAGCTCGATGACTTGAGATTTGCCTGCT-GACGCGATGCAGCCTCCATTGTCGGTCGTCCCCGTCACCATGGGTATGTTTTCTCGCAGCGTCAGGCCCGCCGCCTTCGCTTCTGGCGCTAAC-GCACCTCAGTATCATGATTGGCATGGGCCCGGTCAGTTCAAGGGCGACGTCAAGGTCGAGGGCAGCGACCTTGTCATCAACGGCAAGAAGATCCGCTTCTACCAGGAGCGTGACCCCGCCAACATCCCCTGGGCCGAGACCGGTGCCTACTACATCGTCGAGGCCACTGGTGTTTTCACCACCACCGAGAAGGCCTCTGCCCACTTGAAGGGCGGTGCCAAGAAGGTTGTCATCTCGGCTCCTTCGGCTGACGCCCCCATGTTCGTCATGGGCGTCAACAACGAGACCTACAAGTCCGACATCAACGTCCTCTCCAACGCTTCTTGCACCACCAACTGCCTTGCTCCCCTCGCCAAGGTCATCCACGACAAGTACACCATCATTGAGGCTCTCATGACCACTGTCCACTCCTACACTGCCACCCAGAAGACTGTTGACGGTCCCTCCGCCAAGGACTGGCGTGGTGGCCGCACTGCTGCCACCAACATCATCCCCAGCAGCACTGGTGCCGCCAAGGCCGTCGGCAAGGTCATCCCCGACCTCAACGGCAAGCTCACTGGCATGGCTTTCCGTGTCCCCACCTCCAACGTCTCCGTTGTCGACTTGACTGCCCGCATTGAGAAGGGTGCCAGCTACGAGGAGATCAAGCAGA
>Phyllosticta_schimicola_CGMCC_3_17319__
TTCCGTAGGTGAACCTGCGGAAGGATCATTACTGAAAT--GAAGTAATTC---TCTGAAAGGTCTTCGAGT----A----------GGC--------------------------------GGCGGCCCTGAAAAGCCGC-----GGCC-----GAAAGAAC--CTCTCTC----ACCCTTG-TGTAC-CCACTGCGTTGCTTTGGCGGGCCGACCCGGTTTCGACCCGGGCGGCTG-----GAACCCTCTGGCCCCTCGC-GGGCCCCGGAGGG--CGACCGGCTAGGTGCCCGCCAGTAGACAAAAC-TCGACGAATGAA----TCGCGGTCCTGA-TGTATCATTTAATTG-ATTAAAACTTTCAACAACGGATCTCTTGGTTCTGGCATCGATGAAGAACGCAGCGAAATGCGATAAGTAATGTGAATTGCAGAATTCAGTGAATCATCGAATCTTTGAACGCACATTGCGCCCTCTGGTATTCCGGAGGGCATGCCTGTTCGAGCGTCATTTCAACCCTCAAGCT-CTGCTTGGTATTGGGCGACGTCCGCTGCCGGACGCGCCTCGAAGACCTCGGCGACGGCGCCTCAGCCTCGAGCGTAGTAG---TAAAACATC-TCGCTTTGG-AGCGCTGGGC-GACGGACCGCCGGACAACC-GACCTT-TCGGTCCACATTTTCCA--AAGGTTGACCTCGGATCAGGTAGGGATACCCGCTGAACTTAA----------------------------------------------------------------------------------------------------------------------------------------------------------------------------------------------------------------------------------------------------------------------------------------------------------------------------------------------------------------------------------------------------------------------------------------------------------------------------------------------------------------------------------------------------------------------------------------------------------------------------------------------------------------------------------------------------------------------------------------------------------------------------------------------GAGAAGGTCAGTCG-CCTCACAT-TTTCTTTGAGCGCA-G---GGCCGGTCGCTCGTCGCGCCACCTCGTGCCGCCTC--ACCTGA--GGGGCATTTTTTTGGGTGGTGGGG--TCGGGCGCTGCGCTAAGC-TGCTTTGGCGCTTTCGGCAACATGG-CCCAAAGCAGC---------------------CC-TGCGCA-CCA----CTTCACTT-----TGGTCGCACAA-CA-TTTTGCTAACGCCCTCCCAGGAAGCCGCCGAGCTCGGTAAGGGTTCCTTCAAGT-ATGTGCAAGGCC-GGTTTCGCCGGCGACGACGC-TCCCCGCGCTGTTTTCCGTAAGTCTCGCCCTGCCTCAGCTGTCCGAGGACCGATTAGGCGCCCGG-AAACTCGATGACTTGA-ATTTGCCTGCT-GACGCGGTGTAGCCTCCATTGTCGGTCGTCCCCGTCATCATGGGTATGTTTTCTCGCAGCGTCAGGCCCGCCGCCGTCGCTTCTGGCGCTAAC-GCACCTCAGTATCATGATTGGCATGGGCCCGGTCAGTTCAAGGGCGACATCAAGATCGACGGCAGCGACCTTGTCATCAACGGCAAGAAGATCCGCTTCTACCAGGAGCGTGACCCTGCCAGCATCCCCTGGGCTGAGACCGGTGCCTACTACATCGTCGAGTCCACCGGTGTTTTCACCACCACCGACAAGGCCTCTGCCCACTTGAAGGGCGGTGCCAAGAAGGTTGTCATCTCGGCCCCTTCGGCTGATGCCCCCATGTTCGTCATGGGCGTCAACAACGAGACCTACACGTCCGACATCAACGTGCTCTCCAACGCTTCTTGCACCACCAACTGCCTTGCTCCCCTCGCCAAGGTCATCCACGACAAGTACACCATCATTGAGGCTCTCATGACCACTGTCCACTCCTACACTGCCACCCAGAAGACCGTTGACGGTCCCTCCGCCAAGGACTGGCGTGGTGGCCGCACTGCTGCCACCAACATCATCCCCAGCAGCACTGGTGCCGCCAAGGCCGTCGGCAAGGTCATCCCCGACCTCAACGGCAAGCTCACCGGCATGGCTTTCCGTGTCCCTACCTCCAACGTCTCCGTTGTCGACCTGACTGCCCGCATCGAGAAGGGTGCCAGCTACGAGGAGATTAAGCAGA
>Phyllosticta_schimicola_CGMCC_3_17320__
TTCCGTAGGTGAACCTGCGGAAGGATCATTACTGAAAT--GAAGTAATTC---TCTGAAAGGTCTTCGAGT----A----------GGC--------------------------------GGCGGCCCTGAAAAGCCGC-----GGCC-----GAAAGAAC--CTCTCTC----ACCCTTG-TGTAC-CCACTGCGTTGCTTTGGCGGGCCGACCCGGTTTCGACCCGGGCGGCTG-----GAACCCTCTGGCCCCTCGC-GGGCCCCGGAGGG--CGACCGGCTAGGTGCCCGCCAGTAGACAAAAC-TCGACGAATGAA----TCGCGGTCCTGA-TGTATCATTTAATTG-ATTAAAACTTTCAACAACGGATCTCTTGGTTCTGGCATCGATGAAGAACGCAGCGAAATGCGATAAGTAATGTGAATTGCAGAATTCAGTGAATCATCGAATCTTTGAACGCACATTGCGCCCTCTGGTATTCCGGAGGGCATGCCTGTTCGAGCGTCATTTCAACCCTCAAGCT-CTGCTTGGTATTGGGCGACGTCCGCTGCCGGACGCGCCTCGAAGACCTCGGCGACGGCGCCTCAGCCTCGAGCGTAGTAG---TAAAACATC-TCGCTTTGG-AGCGCTGGGC-GACGGACCGCCGGACAACC-GACCTT-TCGGTCCACATTTTCCA--AAGGTTGACCTCGGATCAGGTAGGGATACCCGCTGAACTTAA----------------------------------------------------------------------------------------------------------------------------------------------------------------------------------------------------------------------------------------------------------------------------------------------------------------------------------------------------------------------------------------------------------------------------------------------------------------------------------------------------------------------------------------------------------------------------------------------------------------------------------------------------------------------------------------------------------------------------------------------------------------------------------------------GAGAAGGTCAGTCG-CCTCACAT-TTTCTTTGAGCGCA-G---GGCCGGTCGCTCGTCGCGCCACCTCGTGCCGCCTC--ACCTGA--GGGGCATTTTTTTGGGTGGTGGGG--TCGGGCGCTGCGCTAAGC-TGCTTTGGCGCTTTCGGCAACATGG-CCCAAAGCAGC---------------------CC-TGCGCA-CCA----CTTCACTT-----TGGTCGCACAA-CA-TTTTGCTAACGCCCTCCCAGGAAGCCGCCGAGCTCGGTAAGGGTTCCTTCAAGT-ATGTGCAAGGCC-GGTTTCGCCGGCGACGACGC-TCCCCGCGCTGTTTTCCGTAAGTCTCGCCCTGCCTCAGCTGTCCGAGGACCGATTAGGCGCCCGG-AAACTCGATGACTTGA-ATTTGCCTGCT-GACGCGGTGTAGCCTCCATTGTCGGTCGTCCCCGTCATCATGGGTATGTTTTCTCGCAGCGTCAGGCCCGCCGCCGTCGCTTCTGGCGCTAAC-GCACCTCAGTATCATGATTGGCATGGGCCCGGTCAGTTCAAGGGCGACATCAAGATCGACGGCAGCGACCTTGTCATCAACGGCAAGAAGATCCGCTTCTACCAGGAGCGTGACCCTGCCAGCATCCCCTGGGCTGAGACCGGTGCCTACTACATCGTCGAGTCCACCGGTGTTTTCACCACCACCGACAAGGCCTCTGCCCACTTGAAGGGCGGTGCCAAGAAGGTTGTCATCTCGGCCCCTTCGGCTGATGCCCCCATGTTCGTCATGGGCGTCAACAACGAGACCTACACGTCCGACATCAACGTGCTCTCCAACGCTTCTTGCACCACCAACTGCCTTGCTCCCCTCGCCAAGGTCATCCACGACAAGTACACCATCATTGAGGCTCTCATGACCACTGTCCACTCCTACACTGCCACCCAGAAGACCGTTGACGGTCCCTCCGCCAAGGACTGGCGTGGTGGCCGCACTGCTGCCACCAACATCATCCCCAGCAGCACTGGTGCCGCCAAGGCCGTCGGCAAGGTCATCCCCGACCTCAACGGCAAGCTCACCGGCATGGCTTTCCGTGTCCCTACCTCCAACGTCTCCGTTGTCGACCTGACTGCCCGCATCGAGAAGGGTGCCAGCTACGAGGAGATTAAGCAGA
>Phyllosticta_styracicola_LC1642__
TTCCGTAGGTGAACCTGCGGAAGGATCATTACTGAAAT--ACGTAAACTC-TTCTTGAAAGG--ATCGAGT----A----------GGC---------------------------TGG------CCCTCAAAAGCT-GGC-------C-----GAAAGAGC--CCTTCCC----ACCCTTG-TGTACCTTACCACGTTGCTTTGGCGGGCCGACCCGGTTTCGACCCGGGCGGCCG-----GCGCCCCCAGCCCT--CGC-GGGCT----AGGA--CGCCCGGCTAAGCGCCCGCCAGCGTACAAAAC-TCAAGCGATTATTTT-GTGAAGTCCTGA-TATATCATTCAATTG-ATTAAAACTTTCAACAACGGATCTCTTGGTTCTGGCATCGATGAAGAACGCAGCGAAATGCGATAAGTAATGTGAATTGCAGAATTCAGTGAATCATCGAATCTTTGAACGCACATTGCGCCCTCTGGTATTCCGGAGGGCATGCCTGTTCGAGCGTCATTTCACCACTCAAGCT-CTGCTTGGTATTGGGCGACGTCCGCTGCCGGACGCGCCTCGAAGACCTCGGCGACGGCGCCTCAGCCTCGAGCGTAGTAGTAGTAACATATC-TCGCTTTGG-AGCGCTGGGC-GACGG-CCGCCGGACAACC-GACCT--TGGGTC-TATTTTTTTCCAAAGGTTGACCTCGGATCAGGTAGGGATACCCGCTGAACTTAA----------------------------------------------------------------------------------------------------------------------------------------------------------------------------------------------------------------------------------------------------------------------------------------------------------------------------------------------------------------------------------------------------------------------------------------------------------------------------------------------------------------------------------------------------------------------------------------------------------------------------------------------------------------------------------------------------------------------------------------------------------------------------------------------GAGAAGGTCAGTTG-CCTCACAT-TTTCTTTGAGTGCATG----GCGG-TCGCTCGCCGCGCCATCTGGGGCCGCCTC--GCCTGA--GGGGCA-TTTTTTGGGTGGTGGGG--TCGGGCGCTGCGCTAAGC-TGCTTTGGCGCGTTCGGCAACATCG-CCCAAAGCAGC---------------------CC-TGCGCA-CCA----CTT----------GTGTCGCACAA-CA-TTTTGCTAACGCCCTCCCAGGAAGCCGCCGAGCTCGGTAAGGGTTCCTTCAAGTAATGTGCAAGGCC-GGTTTCGCCGGCGATGACGC-GCCCCGCGCTGTTTTCCGTAAGTCTCGCCCTGCCTCAGCTGTCCGAGGGCCGATTAGGCGCCCGGAAAGCTCGATGAGTTGAGATTTGCCCGTT-GACGCCCTGTAGCCTCCATTGTCGGTCGTCCCCGTCATCATGGGTATGTTTTCTCGCAGCATCAGGCCCGCCGCCGTCGCTTTCGGCGCTAAC-GCACCTCAGTATCATGATTGGCATGGGCCCGGTCAGTTCAAGGGCGAGATCAAGGTCGAGGGCAGCGACCTTCTCATCAACGGCAAGAAGGTCCGCTTCTACCAGGAGCGTGACCCCGCCAACATTCCCTGGGCCGAGACTGGTGCCTACTACATCGTCGAGTCCACTGGTGTCTTCACCACCACCGAGAAGGCCTCTGCTCATTTGAAGGGTGGTGCCAAGAAGGTTGTCATCTCTGCTCCTTCGGCTGACGCCCCCATGTTCGTTATGGGTGTCAACAACGAGACCTACAAGTCCGACATCAACGTTCTCTCGAACGCTTCTTGCACCACCAACTGCCTTGCTCCCCTCGCCAAGGTCATCCACGACAAGTACACCATCATTGAGGGTCTCATGACTACTGTCCACTCCTACACTGCCACCCAGAAGACCGTTGACGGTCCCTCCGCCAAGGACTGGCGCGGTGGCCGCACTGCTGCTGCCAACATCATCCCCAGCAGCACGGGTGCCGCCAAGGCTGTCGGCAAGGTCATCCCCGACCTCAACGGCAAGCTCACTGGCATGGCTTTCCGTGTCCCCACCTCCAACGTCTCCGTTGTCGACCTGACTGCCCGCATTGAGAAGGGTGCCAGCTACGAGGAGATCAAGCAGA
>Phyllosticta_vitis_rotundifoliae_CGMCC_3_17321__
-TCCGTAGGTGAACCTGCGGAAGGATCATTACCGAAAT---GAGTAATTC----TCGAAAGG--ATCGAGT----A----------GGC-------------------------------CCGGCCCTCCCAGGGCCGGC--------C-----GAAAGAGC--CCTTCTC----ACCCCTG-TGTACCTTACCGCGTTGCTTTGGCGGGCCGACCCGGTTTCGACCCGGGCGGCCG-----GCGCCCCCAGCCCT--CGC-GGGCC----AGGA--CGTCCGGCCAAGCGCCCGCCAGCATACAAAAC-TCAAGCGATCGTTTTCATGAAGTCCTGACAACGTCATTAAATTG-ATCAAAACTTTCAACAACGGATCTCTTGGTTCTGGCATCGATGAAGAACGCAGCGAAATGCGATAAGTAATGTGAATTGCAGAATTCAGTGAATCATCGAATCTTTGAACGCACATTGCGCCCTCTGGCATTCCGGAGGGCATGCCTGTTCGAGCGTCATTTCAACCCTCAGGCT-CTGCTTGGTGTTGGGCGACGTCCGCTGCCGGACGCGCCTCGAAGACCTCGGCGACGGCGTCTCAGCCTCGAGCGTAGTAG-----TAACACC-TCGCTTTGG-AGCGCTGGAC-GACGG-CCGCCGGCCAACCGGACCTT-GCGGTC-CACACTTCCA--AAGGTTGACCTCGGATCAGGTAGGGATACCCGCTGAACTTAA----------------------------------------------------------------------------------------------------------------------------------------------------------------------------------------------------------------------------------------------------------------------------------------------------------------------------------------------------------------------------------------------------------------------------------------------------------------------------------------------------------------------------------------------------------------------------------------------------------------------------------------------------------------------------------------------------------------------------------------------------------------------------------------------GAGAAGGTCAGTTTTGTCCGGGTTTTTCTTTGAGCGCG---------GGTCGCTCGCCGCTCCGCCTGGTGCCGCCTC--GCCCGA--GGGGCATTTTTTGGGGCGGTGGGG--TCGGGCGCTACGCTAAGC-TGCTTTGGCGCCTTCGGCAACGAGG-CCTAAAGCGGC---------------------CC-TGCGCA-CCA----CGTCGCTT-----TGGTCGCACAG-GATTTTTGCTAAGCCCCTCGCAGGAAGCCGCCGAGCTCGGTAAGGGTTCCTTCAAGTAATGTGCAAGGCC-GGTTTCGCCGGCGATGATGC-ACCCCGCGCTGTGTTCCGTGAGTCCCGCCCTGCCTGAGCTTTCCGACGGCCGATTCGGCGCCCGT-AAGCTCGATGAGTTGA-ATTTGCCAGCT-GACGCGACGCAGCCTCCATCGTCGGTCGTCCCCGTCACCATGGGTACGTTTTCTCGCCGCATCAGGCCCGCCGCCGTCGCCTCTGGCGCTAAC-GCATCCCAGCATCATGATTGGCATGGGCCCGGCCAGTTCAAGGGTGAGATCAAGGTCGACGGCAACGATCTTGTCATCAACGGCAAGAAGGTCCGCTTCTACCAGGAGCGTGACCCCGCCAGCATTCCCTGGGCTGAGACTGGTGCCTACTACATTGTCGAGTCCACTGGTGTCTTCACCACCACCGAGAAGGCCTCTGCCCACTTGAAGGGCGGTGCTAAGAAGGTTGTCATCTCTGCTCCTTCGGCCGACGCCCCCATGTTCGTTATGGGTGTCAACAACGAGACCTACAAGTCCGACATCAACGTTCTTTCCAACGCTTCTTGCACCACCAACTGCCTTGCTCCTCTCGCCAAGGTCATCCATGACAAGTACACCATCATTGAGGGTCTCATGACTACTGTTCACTCCTACACTGCCACCCAGAAAACCGTTGACGGTCCTTCCGCCAAGGACTGGCGTGGTGGCCGCACTGCTGCTGCCAACATCATTCCCAGCAGCACCGGTGCTGCCAAGGCTGTCGGCAAGGTCATTCCCGACCTCAACGGCAAGCTCACTGGCATGGCTTTCCGTGTCCCCACTCAGAACGTCTCCGTCGTCGATCTGACTGCTCGTATTGAGAAGGGGGCTAGCTACGAGGAGATCAAGCAGA
>Phyllosticta_vitis_rotundifoliae_CGMCC_3_17322__
-TCCGTAGGTGAACCTGCGGAAGGATCATTACCGAAAT---GAGTAATTC----TCGAAAGG--ATCGAGT----A----------GGC------------------------------CCGGCCCTCCCAAGGGCCGGCC-------------GAAAGAGC--CCTTCTC----ACCCCTG-TGTACCTTACCGCGTTGCTTTGGCGGGCCGACCCGGTTTCGACCCGGGCGGCCG-----GCGCCCCCAGCCCT--CGC-GGGCC----AGGA--CGTCCGGCCAAGCGCCCGCCAGCATACAAAAC-TCAAGCGATCGTTTTCATGAAGTCCTGACAACGTCATTAAATTG-ATCAAAACTTTCAACAACGGATCTCTTGGTTCTGGCATCGATGAAGAACGCAGCGAAATGCGATAAGTAATGTGAATTGCAGAATTCAGTGAATCATCGAATCTTTGAACGCACATTGCGCCCTCTGGCATTCCGGAGGGCATGCCTGTTCGAGCGTCATTTCAACCCTCAGGCT-CTGCTTGGTGTTGGGCGACGTCCGCTGCCGGACGCGCCTCGAAGACCTCGGCGACGGCGTCTCAGCCTCGAGCGTAGTAG-----TAACACC-TCGCTTTGG-AGCGCTGGAC-GACGG-CCGCCGGCCAACCGGACCTT-GCGGTC-CACACTTCCA--AAGGTTGACCTCGGATCAGGTAGGGATACCCGCTGAACTTAA----------------------------------------------------------------------------------------------------------------------------------------------------------------------------------------------------------------------------------------------------------------------------------------------------------------------------------------------------------------------------------------------------------------------------------------------------------------------------------------------------------------------------------------------------------------------------------------------------------------------------------------------------------------------------------------------------------------------------------------------------------------------------------------------GAGAAGGTCAGTTTTGTCCGGGTTTTTCTTTGAGCGCG-G---G-----TCGCTCGCCGCTCCGCCTGGTGCCGCCTC--GCCCGA--GGGGCATTTTTTGGGGCGGTGGGG--TCGGGCGCTACGCTAAGC-TGCTTTGGCGCCTTCGGCAACGAGG-CCTAAAGCGGC---------------------CC-TGCGCA-CCA----CGTCGCTT-----TGGTCGCACAG-GATTTTTGCTAAGCCCCTCGCAGGAAGCCGCCGAGCTCGGTAAGGGTTCCTTCAAGTAATGTGCAAGGCC-GGTTTCGCCGGCGATGATGC-ACCCCGCGCTGTGTTCCGTGAGTCCCGCCCTGCCTGAGCTTTCCGACGGCCGATTCGGCGCCCGT-AAGCTCGATGAGTTGA-ATTTGCCAGCT-GACGCGACGCAGCCTCCATCGTCGGTCGTCCCCGTCACCATGGGTACGTTTTCTCGCCGCATCAGGCCCGCCGCCGTCGCCTCTGGCGCTAAC-GCATCCCAGCATCATGATTGGCATGGGCCCGGCCAGTTCAAGGGTGAGATCAAGGTCGACGGCAACGATCTTGTCATCAACGGCAAGAAGGTCCGCTTCTACCAGGAGCGTGACCCCGCCAGCATTCCCTGGGCTGAGACTGGTGCCTACTACATTGTCGAGTCCACTGGTGTCTTCACCACCACCGAGAAGGCCTCTGCCCACTTGAAGGGCGGTGCTAAGAAGGTTGTCATCTCTGCTCCTTCGGCCGACGCCCCCATGTTCGTTATGGGTGTCAACAACGAGACCTACAAGTCCGACATCAACGTTCTTTCCAACGCTTCTTGCACCACCAACTGCCTTGCTCCTCTCGCCAAGGTCATCCATGACAAGTACACCATCATTGAGGGTCTCATGACTACTGTTCACTCCTACACTGCCACCCAGAAAACCGTTGACGGTCCTTCCGCCAAGGACTGGCGTGGTGGCCGCACTGCTGCTGCCAACATCATTCCCAGCAGCACCGGTGCTGCCAAGGCTGTCGGCAAGGTCATTCCCGACCTCAACGGCAAGCTCACTGGCATGGCTTTCCGTGTCCCCACTCAGAACGTCTCCGTCGTCGATCTGACTGCTCGTATTGAGAAGGGGGCTAGCTACGAGGAGATCAAGCAGA
>Phyllosticta_hubeiensis_LC1652__
-----------TACCTGCGGAAGGATCATTACTGAACT---TAGTAATTC-----TGAAAGGTAGCCGGTA----A--------GGGAC----------------------------------CCCCCTAAACAAGGGGCC------CC-----TGAAGGTC--CTCTCAC----ACCCCTTGTGTACCTTACTGCGTTGCTTCGGCGGGCCGACCCGGTTTCGACCCGGGCGGCCG-----GCGGTACCAGCCTC--TCG-GGGCC----AGGATGCGTCCGGTTACGTGCCCGTCA--ATGGAAAAC-TCTAGCGATTATTTC-ATGCAGTCCTGA-TGAATTATTCAATTA-ATCAAAACTTTCAACAACGGATCTCTTGGTTCTGGCATCGATGAAGAACGCAGCGAAATGCGATAAGTAATGTGAATTGCAGAATTCAGTGAATCATCGAATCTTTGAACGCACATTGCGCCCTCTGGTATTCCGGAGGGCATGCCTGTTCGAGCGTCATTTCAACCCTCAAGCT-CTGCTTGGTATTGGGCGACGTCCGCTGCCGGACGCGCCTCGAAGACCTCGGCGACGGCGTCCCAGCCTCGAGCGTAGTAG---TAACAT-TC-TCGCTTTGG-AGTGCTGGGC-GTTGG-CCGCCGGACAATC-GACCT--TCGGTCATCAATTTTCTCCAAGGTTGACCTCGGATCAGGTAGGGATACCCGCTGAACTTAA----------------------------------------------------------------------------------------------------------------------------------------------------------------------------------------------------------------------------------------------------------------------------------------------------------------------------------------------------------------------------------------------------------------------------------------------------------------------------------------------------------------------------------------------------------------------------------------------------------------------------------------------------------------------------------------------------------------------------------------------------------------------------------------------GAGAAGGTCAGTTG-CCTCACAT-TTTCTTTGAGCGCA-G---GGCGGCTCGCTCGTGGCGCCACCTTTTGCCCTCTC--GCTCGA--GGCGCA-TTTTT----TGGTGGGG--TCGG--GCTGCGCTAAGC-TGCTTTGGTGCGTTCGGCAACATCG-CCCAAAGCAGCATTTTTGCGCCCGGCCATGGTCC-TGCGCA-TCACCCGCTTCACTTTGTGATCGTCGCAA---CA-TTCAGCTAACGCCCTCGCAGGAAGCCGCCGAGCTCGGTAAGGGTTCCTTCAAGTAATGTGCAAGGCC-GGTTTCGCCGGCGATGACGC-GCCCCGCGCTGTTTTCCGTGAGTCCCGCCATGCCTCAGCTGTCCGAGGGCCGATGAGGCGCCTCG-AAGCTCAAGATGTCGAGATTTGCCTGCT-GACGCTCCACAGCCTCCATTGTCGGTCGTCCCCGTCACCATGGGTATGTTCTCTCGCAGCGTCAGGCCCGCCGCCGTCGCTTCTGGCGCTAAC-GCACCGCAGTATCATGATTGGCATGGGCCCGGTCAGTTCAAGGGTGAGGTCAAGGTCGAGGGCAGCGACCTTCTCATCAACGGCAAGAAGGTCCGCTTCTACCAGGAGCGTGACCCCGCCAGCATCCCCTGGGCTGAGACCGGCGCCTACTACATCGTCGAGTCCACCGGTGTCTTCACCACCACCGAGAAGGCCTCTGCTCACTTGAAGGGCGGTGCCAAGAAGGTTGTCATCTCTGCTCCTTCTGCCGACGCCCCCATGTTCGTCATGGGTGTCAACAACGAGACCTACACGTCTGACATCAACGTCCTCTCCAACGCCTCCTGCACCACCAACTGCCTTGCTCCCCTCGCAAAGGTCATCAATGACAAGTACACCATCATCGAGGGTCTCATGACCACTGTCCACTCCTACACTGCCACCCAGAAGACCGTTGACGGTCCCTCCGCCAAGGACTGGCGTGGTGGCCGCACCGCTGCTACCAACATCATCCCCAGCAGCACCGGTGCCGCCAAGGCTGTGGGCAAGGTCATCCCCAACCTCAACGGCAAGCTCACCGGCATGGCTTTCCGTGTCCCCACCTCCAACGTCTCCGTCGTTGACCTCACTGCTCGCATCGAGAAGGGCGCTAGCTATGACGAGATCAAGCAAA
>Phyllosticta_hubeiensis_LC1653__
-----------AACCTGCGGAAGGATCATTACTGAACT---TAGTAATTC-----TGAAAGGTAGCCGGTA----A----------GGG--------------------------------ACCCCCCTAAACAAGGGGCC------CC-----TGAAGGTC--CTCTCAC----ACCCCTTGTGTACCTTACTGCGTTGCTTCGGCGGGCCGACCCGGTTTCGACCCGGGCGGCCG-----GCGGTACCAGCCTC--TCG-GGGCC----AGGATGCGTCCGGTTACGTGCCCGTCA--ATGGAAAAC-TCTAGCGATTATTTC-ATGCAGTCCTGA-TGAATTATTCAATTA-ATCAAAACTTTCAACAACGGATCTCTTGGTTCTGGCATCGATGAAGAACGCAGCGAAATGCGATAAGTAATGTGAATTGCAGAATTCAGTGAATCATCGAATCTTTGAACGCACATTGCGCCCTCTGGTATTCCGGAGGGCATGCCTGTTCGAGCGTCATTTCAACCCTCAAGCT-CTGCTTGGTATTGGGCGACGTCCGCTGCCGGACGCGCCTCGAAGACCTCGGCGACGGCGTCCCAGCCTCGAGCGTAGTAG---TAACAT-TC-TCGCTTTGG-AGTGCTGGGC-GTTGG-CCGCCGGACAATC-GACCT--TCGGTCATCAATTTTCTCCAAGGTTGACCTCGGATCAGGTAGGGATACCCGCTGAACTTAA----------------------------------------------------------------------------------------------------------------------------------------------------------------------------------------------------------------------------------------------------------------------------------------------------------------------------------------------------------------------------------------------------------------------------------------------------------------------------------------------------------------------------------------------------------------------------------------------------------------------------------------------------------------------------------------------------------------------------------------------------------------------------------------------GAGAAGGTCAGTTG-CCTCACAT-TTTCTTTGAGCGCA-G---GGCGGCTCGCTCGTGGCGCCACCTTTTGCCCTCTC--GCTCGA--GGCGCA-TTTTT----TGGTGGGG--TCGG--GCTGCGCTAAGC-TGCTTTGGTGCGTTCGGCAACATCG-CCCAAAGCAGCATTTTTGCGCCCGGCCATGGTCC-TGCGCA-TCACCCGCTTCACTTTGTGATCGTCGCAACA----TTCAGCTAACGCCCTCGCAGGAAGCCGCCGAGCTCGGTAAGGGTTCCTTCAAGTA-TGTGCAAGCCC-GGTTTCGCCGGCGATGACGC-GCCCCGCGCTGTTTTCCGTGAGTCCCGCCATGCCTCAGCTGTCCGAGGGCCGATGAGGCGCCTCG-AAGCTCAAGATGTCGAGATTTGCCTGCT-GACGCTCCACAGCCTCCATTGTCGGTCGTCCCCGTCACCATGGGTATGTTCTCTCGCAGCGTCAGGCCCGCCGCCGTCGCTTCTGGCGCTAAC-GCACCGCAGTATCATGATTGGCATGGGCCCGGTCAGTTCAAGGGTGAGGTCAAGGTCGAGGGCAGCGACCTTCTCATCAACGGCAAGAAGGTCCGCTTCTACCAGGAGCGTGACCCCGCCAGCATCCCCTGGGCTGAGACCGGCGCCTACTACATCGTCGAGTCCACCGGTGTCTTCACCACCACCGAGAAGGCCTCTGCTCACTTGAAGGGCGGTGCCAAGAAGGTTGTCATCTCTGCTCCTTCTGCCGACGCCCCCATGTTCGTCATGGGTGTCAACAACGAGACCTACACGTCTGACATCAACGTCCTCTCCAACGCCTCCTGCACCACCAACTGCCTTGCTCCCCTCGCAAAGGTCATCAATGACAAGTACACCATCATCGAGGGTCTCATGACCACTGTCCACTCCTACACTGCCACCCAGAAGACCGTTGACGGTCCCTCCGCCAAGGACTGGCGTGGTGGCCGCACCGCTGCTACCAACATCATCCCCAGCAGCACCGGTGCCGCCAAGGCTGTGGGCAAGGTCATCCCCAACCTCAACGGCAAGCTCACCGGCATGGCTTTCCGTGTCCCCACCTCCAACGTCTCCGTCGTTGACCTCACTGCTCGCATCGAGAAGGGCGCTAGCTATGACGAGATCAAGCAAA
>Phyllosticta_capitalensis_SAUCC210148
TTCCGTAGGTGAACCTGCGGAAGGATCATTACTGAAAT--GTAATAACTT-CTATTGAAAGGTTCCAGAGT----A----------GGC-------------------------------------------------GCTACAACGCC-----GAAATGAC---CTTCTC----ACCCTTG-TGTAC-TCACTATGTTGCTTTGGCGGGTCGACCTGGTTCCGACCCAGGCGGCCG-----GCGCCCCCAGCCTT--AAC-TGGCC----AGGA--CGCCCGGCTAAGTGCCCGCCAGTATACAAAAC-TCAAGAATTCATTTT-GTGAAGTCCTGA-TATATCATTTAATTG-ATTAAAACTTTCAACAACGGATCTCTTGGTTCTGGCATCGATGAAGAACGCAGCGAAATGCGATAAGTAATGTGAATTGCAGAATTCAGTGAATCATCGAATCTTTGAACGCACATTGCGCCCTCTGGTATTCCGGAGGGCATGCCTGTTCGAGCGTCATTTCAACCCTCAAGCT-CTGCTTGGTATTGGGCAACGTCCGCTGCCGGACGTGCCTTGAAGACCTCGGCGACGGCGTCCTAGCCTCGAGCGTAGTAG---TAAAATATC-TCGCTTTGG-AGTGCTGGGC-GACGG-CCGCCGGACAATC-GACCT--TCGGTC-TATTTTTCC---AAGGTTGACCTCGGATCAGGTAGGGATACCCGCTGAACTTAACGGCG-AGTGAAGCGGCAATAGC-TCAAATTTGAAAGCTGGCGTCTTCGACGTCCGCGTTGTAATTTGTAGAGGATGCTTCGGCGAAGACTCCTGCCTAAGTCCCCTGGAACGGGGCGTCATAGAGGGTGAGAATCCCGTATGTGGCGGGCAGTCTAAGCCATGTGAAGCTCCTTCGACGAGTCGAGTTGTTTGGGAATGCAGCTCTAAATGGGAGGTAAATTTCTTCTAAAGCTAAATATTGGCCAGAGACCGATAGCGCACAAGTAGAGTGATCGAAAGATGAAAAGCACTTTGGAAAGAGAGTTAAAAAGTACGTGAAATTGTTGAAAGGGAAGCGCTTGCAACCAGACTCGCTCG-TAGTTGCTCAGCCGGCCTCTTGGCCGGTGTACTCTTCTACGATCGGGCCAGCATCAGTTCGGGCGGCAGGATAAAGGTGTCGGGAATGTAGCACCCTTCGGGGTGTGTTATAGCCCGGCGCGGAATGCTGCCAGCCTGGACTGAGGATCTCGCTTCGGCAAGGATGCTGGCGTAATGGTTGTAAGCGGCCCGTCTTGAAACACGGACCAAGGAGTCTAACATCTATGCGAGTGTTTGGGTGTCAAACCCATGCGCGTAATGAAAGTGAACGGAGGTGGGAACCCCTCACGGGGTGCACCATCGACCGATCCTGATGTCTTCGGATGGATTTGAGTAAGAGCATAGCTGTTGGGACCCGAAAGATGGTGAACTATGCCTGAATAGGGTGAAGCCAGAGGAAACTCTGGAGAAGGTCAGTCG-CCTCACAT-TTTCTTTGAGCGCA-G---GGCGGATCGCTCGTCGCGCCACCTGGTGCCGCCTC--GCCTGA--GGGGCA-TTTTTTGGGTGGTGGGG--TCGGGCGCTACGCTAAGC-TGCTTTGGCGCCTTCGCCAACATGG-CCCAAAGCAGC---------------------CC-TGCGCG-TCA----CTTCACTT-----GCGTCGCACAA-CA-TTTTGCTAACGCCCTCCCAGGAAGCCGCCGAGCTCGGCAAGGGTTCCTTCAAGTAATGTGCAAGGCC-GGTTTCGCCGGCGATGACGC-GCCCCGCGCTGTTTTCCGTAAGTCCCGCCCTGCCTCAGCTGTCCGAGGGCCGATTAGGCGCCCGG-AAGCTCGATGAGTTGAGATTTGCCAACT-GACGCGCTACAGCCTCCATTGTCGGTCGTCCCCGTCACCATGGGTATGTTTTCTCGCAGCGTCAGGCCCGCCGCCGTCGCTTCTGGCGCTAAC-GCCCCGCAGTATCATGATTGGCATGGGCCCGGTCAGTTCAAGGGCGAGATCAAGGTCGAGGGCAGCGACCTCGTCATCAACGGCAAGAAGGTCCGCTTCTACCAGGAGCGTGACCCCGCCAGCATCCCCTGGGCTGAGACCGGTGCCTACTACATCGTCGAGTCCACTGGTGTTTTCACCACCACCGAGAAGGCCTCTGCTCACTTGAAGGGCGGTGCCAAGAAGGTTGTCATCTCTGCTCCTTCGGCTGACGCCCCCATGTTCGTCATGGGCGTCAACAACGAGACCTACAAGTCCGACATCAACGTCCTCTCCAACGCTTCTTGCACCACCAACTGCCTTGCTCCCCTCGCCAAGGTCATCCACGACAAGTACACCATCGTTGAGGGTCTCATGACCACTGTCCACTCCTACACTGCCACCCAGAAGACCGTTGACGGTCCCTCCGCTAAGGACTGGCGTGGTGGCCGCACTGCTGCTGCCAACATCATCCCCAGCAGCACCGGTGCCGCTAAGGCTGTCGGCAAGGTCATTCCCGACCTCAACGGCAAGCTCACCGGCATGGCTTTCCGTGTCCCCACTGCCAACGTCTCCGTTGTCGACCTGACTGCCCGCATTGAGAAGGGTGCCAGCTACGAGGAGATCAAGCAGA
>Phyllosticta_capitalensis_SAUCC210144
TTCCGTAGGTGAACCTGCGGAAGGATCATTACTGAAAT--GTAATAACTT-CTATTGAAAGGTTCCAGAGT----A----------GGC-------------------------------------------------GCTACAACGCC-----GAAATGAC---CTTCTC----ACCCTTG-TGTAC-TCACTATGTTGCTTTGGCGGGTCGACCTGGTTCCGACCCAGGCGGCCG-----GCGCCCCCAGCCTT--AAC-TGGCC----AGGA--CGCCCGGCTAAGTGCCCGCCAGTATACAAAAC-TCAAGAATTCATTTT-GTGAAGTCCTGA-TATATCATTTAATTG-ATTAAAACTTTCAACAACGGATCTCTTGGTTCTGGCATCGATGAAGAACGCAGCGAAATGCGATAAGTAATGTGAATTGCAGAATTCAGTGAATCATCGAATCTTTGAACGCACATTGCGCCCTCTGGTATTCCGGAGGGCATGCCTGTTCGAGCGTCATTTCAACCCTCAAGCT-CTGCTTGGTATTGGGCAACGTCCGCTGCCGGACGTGCCTTGAAGACCTCGGCGACGGCGTCCTAGCCTCGAGCGTAGTAG---TAAAATATC-TCGCTTTGG-AGTGCTGGGC-GACGG-CCGCCGGACAATC-GACCT--TCGGTC-TATTTTTCC---AAGGTTGACCTCGGATCAGGTAGGGATACCCGCTGAACTTAACGGCG-AGTGAAGCGGCAATAGC-TCAAATTTGAAAGCTGGCGTCTTCGACGTCCGCGTTGTAATTTGTAGAGGATGCTTCGGCGAAGACTCCTGCCTAAGTCCCCTGGAACGGGGCGTCATAGAGGGTGAGAATCCCGTATGTGGCGGGCAGTCTAAGCCATGTGAAGCTCCTTCGACGAGTCGAGTTGTTTGGGAATGCAGCTCTAAATGGGAGGTAAATTTCTTCTAAAGCTAAATATTGGCCAGAGACCGATAGCGCACAAGTAGAGTGATCGAAAGATGAAAAGCACTTTGGAAAGAGAGTTAAAAAGTACGTGAAATTGTTGAAAGGGAAGCGCTTGCAACCAGACTCGCTCG-TAGTTGCTCAGCCGGCCTCTTGGCCGGTGTACTCTTCTACGATCGGGCCAGCATCAGTTCGGGCGGCAGGATAAAGGTGTCGGGAATGTAGCACCCTTCGGGGTGTGTTATAGCCCGGCGCGGAATGCTGCCAGCCTGGACTGAGGATCTCGCTTCGGCAAGGATGCTGGCGTAATGGTTGTAAGCGGCCCGTCTTGAAACACGGACCAAGGAGTCTAACATCTATGCGAGTGTTTGGGTGTCAAACCCATGCGCGTAATGAAAGTGAACGGAGGTGGGAACCCCTCACGGGGTGCACCATCGACCGATCCTGATGTCTTCGGATGGATTTGAGTAAGAGCATAGCTGTTGGGACCCGAAAGATGGTGAACTATGCCTGAATAGGGTGAAGCCAGAGGAAACTCTGGAGAAGGTCAGTCG-CCTCACAT-TTTCTTTGAGCGCA-G---GGCGGATCGCTCGTCGCGCCACCTGGTGCCGCCTC--GCCTGA--GGGGCA-TTTTTTGGGTGGTGGGG--TCGGGCGCTACGCTAAGC-TGCTTTGGCGCCTTCGCCAACATGG-CCCAAAGCAGC---------------------CC-TGCGCG-TCA----CTTCACTT-----GCGTCGCACAA-CA-TTTTGCTAACGCCCTCCCAGGAAGCCGCCGAGCTCGGCAAGGGTTCCTTCAAGTAATGTGCAAGGCC-GGTTTCGCCGGCGATGACGC-GCCCCGCGCTGTTTTCCGTAAGTCCCGCCCTGCCTCAGCTGTCCGAGGGCCGATTAGGCGCCCGG-AAGCTCGATGAGTTGAGATTTGCCAACT-GACGCGCTACAGCCTCCATTGTCGGTCGTCCCCGTCACCATGGGTATGTTTTCTCGCAGCGTCAGGCCCGCCGCCGTCGCTTCTGGCGCTAAC-GCCCCGCAGTATCATGATTGGCATGGGCCCGGTCAGTTCAAGGGCGAGATCAAGGTCGAGGGCAGCGACCTCGTCATCAACGGCAAGAAGGTCCGCTTCTACCAGGAGCGTGACCCCGCCAGCATCCCCTGGGCTGAGACCGGTGCCTACTACATCGTCGAGTCCACTGGTGTTTTCACCACCACCGAGAAGGCCTCTGCTCACTTGAAGGGCGGTGCCAAGAAGGTTGTCATCTCTGCTCCTTCGGCTGACGCCCCCATGTTCGTCATGGGCGTCAACAACGAGACCTACAAGTCCGACATCAACGTCCTCTCCAACGCTTCTTGCACCACCAACTGCCTTGCTCCCCTCGCCAAGGTCATCCACGACAAGTACACCATCGTTGAGGGTCTCATGACCACTGTCCACTCCTACACTGCCACCCAGAAGACCGTTGACGGTCCCTCCGCTAAGGACTGGCGTGGTGGCCGCACTGCTGCTGCCAACATCATCCCCAGCAGCACCGGTGCCGCTAAGGCTGTCGGCAAGGTCATTCCCGACCTCAACGGCAAGCTCACCGGCATGGCTTTCCGTGTCCCCACTGCCAACGTCTCCGTTGTCGACCTGACTGCCCGCATTGAGAAGGGTGCCAGCTACGAGGAGATCAAGCAGA
>Phyllosticta_pterospermi_SAUCC210106
TTCCGTAGGTGAACCTGCGGAAGGATCATTACTGAAAT----AGTAATTC-TTTTTGAAAGGTCTTCGAGT----A-------------------------------------------------------------GGCTGCAAGGCC-----CAAAGAAC--CTCTCTC----ACCCTTG-TGTACCTTACCATGTTGCTTTGGCGGGCCGACCCGGTTTCGACCCGGGCGGCCG-----GCGCCCCCAGCCCT--GAC-GGGCC----AGGA--CGCCCGGCTAAGTGCCCGCCAGTATACAAAAC-TCAAGCGATTATTTT-GTGAAGTCCTGA-TATATCATTCAATTG-ATTAAAACTTTCAACAACGGATCTCTTGGTTCTGGCATCGATGAAGAACGCAGCGAAATGCGATAAGTAATGTGAATTGCAGAATTCAGTGAATCATCGAATCTTTGAACGCACATTGCGCCCTCTGGTATTCCGGAGGGCATGCCTGTTCGAGCGTCATTTCAACCCTCAAGCT-CTGCTTGGTATTGGGCGACGTCCGCTGCCGGACGCGCCTCGAAGACCTCGGCGACGGCGTCTTAGCCTCGAGCGTAGTAG-----TAATATC-TCGCTTTGG-AGTGCTGGAC-GACGG-CCGCCGGACAATC-GACCT--TCGGTC--TATTTTTCC--AAGGTTGACCTCGGATCAGGTAGGGATACCCGCTGAACTTAACGGCG-AGTGAAGCGGCAATAGC-TCAAATTTGAAAGCTGGCGTCTTCGACGTCCGCGTTGTAATTTGTAGAGGATGCTTCGGCGAAGACTCCTGCCTAAGTCCCCTGGAACGGGGCGTCATAGAGGGTGAGAATCCCGTATGTGGCGGGCAGTCCGAGCCATGTGAAGCTCCTTCGACGAGTCGAGTTGTTTGGGAATGCAGCTCTAAATGGGAGGTAAATTTCTTCTAAAGCTAAATATTGGCCAGAGACCGATAGCGCACAAGTAGAGTGATCGAAAGATGAAAAGCACTTTGGAAAGAGAGTTAAAAAGTACGTGAAATTGTTGAAAGGGAAGCGCTTGCAACCAGACTCGCTCG-TAGTTGCTCAGCCGGCCTCTTGGCCGGTGTACTCTTCTGCGATCGGGCCAGCATCAGTTCGGGCGGCCGGATAAAGGTGTCGGGAATGTAGCACCCTTCGGGGTGTGTTATAGCCCGGCGCGGAATGCGGCCAGCCTGGACTGAGGATCTCGCTTCGGCAAGGATGCTGGCGTAATGGTTGTAAGCGGCCCGTCTTGAAACACGGACCAAGGAGTCTAACATCTATGCGAGTGTTTGGGTGTCAAACCCATGCGCGTAATGAAAGTGAACGGAGGTGGGAACCCTTCACGGGGTGCACCATCGACCGATCCTGATGTCTTCGGATGGATTTGAGTAAGAGCATAGCTGTTGGGACCCGAAAGATGGTGAACTATGCCTGAATAGGGTGAAGCCAGAGGAAACTCTGGAGAAGGTCAGTTG-CCTCACAT-TTTCTTTGAGCGCA-G---GGCGG-TCGCTCGCCGCGCCACCTGGTGCCGCCTC--GCCTGA--GGGGCA-TTTTTTGGGTGGTGGGG--TCGGGCGCTGCGCTAAGC-TGCTTTGGCGCCTTCGGCAACATGG-CCCAAAGCAGC---------------------CC-TGCGCA-TCA----CCTCACTT-----TTGTCGCACAA-CA-TTTTGCTAACGCCCTCTCAGGAAGCCGCCGAGCTCGGCAAGGGTTCCTTCAAGTAATGTGCAAGGGCCGGTTTCGCCGGCGATGACGCGGCCCCGCGCTGTTTTCCGTAAGTCCCGCCCTGCCTCAGCTGTCCGAGGGCCGATTAGGCGCCCGG-AAGTTGGATGAGTTGAGATTCGCCCGCT-GACGCTCTGCAGCCTCCATTGTCGGTCGTCCCCGTCACCATGGGTATGTTTTCTCGCAGCGTCAGGCCCGCCGCCGTCGCTTCTGGCGCTAAC-GCACCTCAGTATCATGATTGGTATGGGCCCGGTCAGTTCAAGGGCGAGATCAAGGTCGAGGGCAGCGACCTCGTCATCAACGGCAAGAAGGTCCGCTTCTACCAGGAGCGTGACCCCGCCAGCATTCCCTGGGCTGAGACCGGTGCCTACTACATTGTCGAGTCCACTGGTGTTTTCACCACCACCGAGAAGGCCTCTGCTCACTTGAAGGGCGGTGCCAAGAAGGTTGTCATCTCTGCTCCTTCGGCTGACGCCCCCATGTTTGTCATGGGTGTCAACAACGAGACCTACAAGTCCGACATCAACGTCCTCTCCAACGCTTCTTGCACCACCAACTGCCTTGCTCCCCTCGCCAAGGTCATCCACGACAAGTACACCATTGTTGAGGGTCTCATGACCACTGTCCACTCCTACACTGCCACCCAGAAGACCGTTGACGGTCCCTCCGCTAAGGACTGGCGTGGTGGCCGCACTGCTGCTGCCAACATCATCCCCAGCAGCACCGGTGCCGCCAAGGCTGTCGGCAAGGTCATTCCCGACCTTAACGGCAAGCTTACCGGCATGGCTTTCCGTGTCCCCACTGCCAACGTCTCCGTTGTCGACCTGACTGCTCGCATTGAGAAGGGCGCCAGCTACGAGGAGATCAAGCAGA
>Phyllosticta_pterospermi_SAUCC210104
TTCCGTAGGTGAACCTGCGGAAGGATCATTACTGAAAT----AGTAATTC-TTTTTGAAAGGTCTTCGAGT----A-------------------------------------------------------------GGCTGCAAGGCC-----CAAAGAAC--CTCTCTC----ACCCTTG-TGTACCTTACCATGTTGCTTTGGCGGGCCGACCCGGTTTCGACCCGGGCGGCCG-----GCGCCCCCAGCCCT--GAC-GGGCC----AGGA--CGCCCGGCTAAGTGCCCGCCAGTATACAAAAC-TCAAGCGATTATTTT-GTGAAGTCCTGA-TATATCATTCAATTG-ATTAAAACTTTCAACAACGGATCTCTTGGTTCTGGCATCGATGAAGAACGCAGCGAAATGCGATAAGTAATGTGAATTGCAGAATTCAGTGAATCATCGAATCTTTGAACGCACATTGCGCCCTCTGGTATTCCGGAGGGCATGCCTGTTCGAGCGTCATTTCAACCCTCAAGCT-CTGCTTGGTATTGGGCGACGTCCGCTGCCGGACGCGCCTCGAAGACCTCGGCGACGGCGTCTTAGCCTCGAGCGTAGTAG-----TAATATC-TCGCTTTGG-AGTGCTGGAC-GACGG-CCGCCGGACAATC-GACCT--TCGGTC--TATTTTTCC--AAGGTTGACCTCGGATCAGGTAGGGATACCCGCTGAACTTAACGGCG-AGTGAAGCGGCAATAGC-TCAAATTTGAAAGCTGGCGTCTTCGACGTCCGCGTTGTAATTTGTAGAGGATGCTTCGGCGAAGACTCCTGCCTAAGTCCCCTGGAACGGGGCGTCATAGAGGGTGAGAATCCCGTATGTGGCGGGCAGTCCGAGCCATGTGAAGCTCCTTCGACGAGTCGAGTTGTTTGGGAATGCAGCTCTAAATGGGAGGTAAATTTCTTCTAAAGCTAAATATTGGCCAGAGACCGATAGCGCACAAGTAGAGTGATCGAAAGATGAAAAGCACTTTGGAAAGAGAGTTAAAAAGTACGTGAAATTGTTGAAAGGGAAGCGCTTGCAACCAGACTCGCTCG-TAGTTGCTCAGCCGGCCTCTTGGCCGGTGTACTCTTCTGCGATCGGGCCAGCATCAGTTCGGGCGGCCGGATAAAGGTGTCGGGAATGTAGCACCCTTCGGGGTGTGTTATAGCCCGGCGCGGAATGCGGCCAGCCTGGACTGAGGATCTCGCTTCGGCAAGGATGCTGGCGTAATGGTTGTAAGCGGCCCGTCTTGAAACACGGACCAAGGAGTCTAACATCTATGCGAGTGTTTGGGTGTCAAACCCATGCGCGTAATGAAAGTGAACGGAGGTGGGAACCCTTCACGGGGTGCACCATCGACCGATCCTGATGTCTTCGGATGGATTTGAGTAAGAGCATAGCTGTTGGGACCCGAAAGATGGTGAACTATGCCTGAATAGGGTGAAGCCAGAGGAAACTCTGGAGAAGGTCAGTTG-CCTCACAT-TTTCTTTGAGCGCA-G---GGCGG-TCGCTCGCCGCGCCACCTGGTGCCGCCTC--GCCTGA--GGGGCA-TTTTTTGGGTGGTGGGG--TCGGGCGCTGCGCTAAGC-TGCTTTGGCGCCTTCGGCAACATGG-CCCAAAGCAGC---------------------CC-TGCGCA-TCA----CCTCACTT-----TTGTCGCACAA-CA-TTTTGCTAACGCCCTCTCAGGAAGCCGCCGAGCTCGGCAAGGGTTCCTTCAAGTAATGTGCAAGGGCCGGTTTCGCCGGCGATGACGCGGCCCCGCGCTGTTTTCCGTAAGTCCCGCCCTGCCTCAGCTGTCCGAGGGCCGATTAGGCGCCCGG-AAGTTGGATGAGTTGAGATTCGCCCGCT-GACGCTCTGCAGCCTCCATTGTCGGTCGTCCCCGTCACCATGGGTATGTTTTCTCGCAGCGTCAGGCCCGCCGCCGTCGCTTCTGGCGCTAAC-GCACCTCAGTATCATGATTGGTATGGGCCCGGTCAGTTCAAGGGCGAGATCAAGGTCGAGGGCAGCGACCTCGTCATCAACGGCAAGAAGGTCCGCTTCTACCAGGAGCGTGACCCCGCCAGCATTCCCTGGGCTGAGACCGGTGCCTACTACATTGTCGAGTCCACTGGTGTTTTCACCACCACCGAGAAGGCCTCTGCTCACTTGAAGGGCGGTGCCAAGAAGGTTGTCATCTCTGCTCCTTCGGCTGACGCCCCCATGTTTGTCATGGGTGTCAACAACGAGACCTACAAGTCCGACATCAACGTCCTCTCCAACGCTTCTTGCACCACCAACTGCCTTGCTCCCCTCGCCAAGGTCATCCACGACAAGTACACCATTGTTGAGGGTCTCATGACCACTGTCCACTCCTACACTGCCACCCAGAAGACCGTTGACGGTCCCTCCGCTAAGGACTGGCGTGGTGGCCGCACTGCTGCTGCCAACATCATCCCCAGCAGCACCGGTGCCGCCAAGGCTGTCGGCAAGGTCATTCCCGACCTTAACGGCAAGCTTACCGGCATGGCTTTCCGTGTCCCCACTGCCAACGTCTCCGTTGTCGACCTGACTGCTCGCATTGAGAAGGGCGCCAGCTACGAGGAGATCAAGCAGA
>Phyllosticta_oblongifolae_SAUCC210052
TTCCGTAGGTGAACCTGCGGAAGGATCATTACTGAAAT---ACGTAATTC-TTCTTGAAAGGTAATCGAGT----A------CTCCGGC-------------------------------------------------CCTAAAAAGCC-GGCGGAAAGAGC--CCTTCCC----ACCCTTG-TGTACCTTACCACGTTGCTTTGGCGGGCCGACCCGGTTTCGACCCGGGCGGCCG-----GCGCCCCCAGCCCCTAACC-GGGCC----AGGA--CGCCCGGCTAAGTGCCCGCCAGTATACAAAAC-TCAAGCGATTATTTC-GTGAAGTCCTGA-TATATCATTCAATTG-ATTAAAACTTTCAACAACGGATCTCTTGGTTCTGGCATCGATGAAGAACGCAGCGAAATGCGATAAGTAATGTGAATTGCAGAATTCAGTGAATCATCGAATCTTTGAACGCACATTGCGCCCTCTGGTATTCCGGAGGGCATGCCTGTTCGAGCGTCATTTCACCACTCAAGCT-CTGCTTGGTATTGGGCGACGTCCGCTGCCGGACGCGCCTCGAAGACCTCGGCGACGGCGTCTCAGCCTCGAGCGTAGTAG-----TAATATC-TCGCTTTGG-AGCGCTGGAC-GACGG-CCGCCGGACAATC-GACCT--TCGGTC-TATT--------------------------------------------------CGGCG-AGTGAAGCGGCAATAGC-TCAAATTTGAAAGCTGGCGTCTTCGACGTCCGCGTTGTAATTTGTAGAGGATGCTTCGGCGAGGACTCCTGCCTAAGTCCCCTGGAACGGGGCGTCACAGAGGGTGAGAATCCCGTATGTGGCGGGCGGTCCAAGCCATGTGAAGCTCCTTCGACGAGTCGAGTTGTTTGGGAATGCAGCTCTAAATGGGAGGTAAATTTCTTCTAAAGCTAAATATTGGCCAGAGACCGATAGCGCACAAGTAGAGTGATCGAAAGATGAAAAGCACTTTGGAAAGAGAGTTAAAAAGTACGTGAAATTGTTGAAAGGGAAGCGCTTGCAACCAGACTCGCCCG-CAGTTGCTCAGCCGGCCTCTTGGCCGGTTTACTCTTCTGCGATCGGGCCAGCATCAGTTCGGGCGGCTGGATAAAGGTTTCGGGAATGTAGCACCCTTCGGGGTGTGTTATAGCCCGTCGCGGAATGCGGCCAGCCTGGACTGAGGATCTCGCTTCGGCAAGGATGCTGGCGTAATGGTTGTAAGCGGCCCGTCTTGAAACACGGACCAAGGAGTCTAACATCTATGCGAGTGTTTGGGTGTCAAACCCATGCGCGTAATGAAAGTGAACGGAGGTGGGAACCCTTCACGGGGTGCACCATCGACCGATCCTGATGTCTTCGGATGGATTTGAGTAAGAGCATAGCTGTTGGGACCCGAAAGATGGTGAACTATGCCTGAATAGGGTGAAGCCAGAGGAAACTCTGGAGAAGGTCAGTTG-CCTCACAT-TTTCTTTGAGTGCA-G---GGCGG-TCGCTCGCCGCGCCACCTGGTGCCGCCTC--GCCTGA--GGGGCA-TTTTTTGGGTGGTGGGG--TCGGGCGCTGCGCTAAGC-TGCTTTGGCGCGTTCGGCAACATGG-CCCAAAGCAGC---------------------CC-TCCGCA-CCA----CTTCACTT-----TGGTTGCACAA-CA-TTTTGCTAACGCCTTTCCAGGAAGCCGCCGAGCTCGGCAAGGGTTCCTTCAAGTA-----------CCGGTTTCGCCGGCGATGACGC-GCCCCGCGCTGTTTTCCGTAAGTCCCGCCCTACCTCAGCTGTCCGAGGGCCGATTAGGCGCCCGG-AAGCTCCATGTGTTGAGATTTGCCCGCT-GACACCATGTAGCCTCCATTGTCGGTCGTCCCCGTCACCATGGGTATGTTTTCTCGCAGCGTCAGGCCCGCCGCCGTCGCTTCTGGCGCTAAC-GCACCGCAGTATCATGATTGGTATGGGCCCGGTCAGTTCAAGGGCGAGATCAAGGTCGAGGGCAGCGACCTCGTCATCAACGGCAAGAAGGTCCGCTTCTACCAGGAGCGTGACCCCGCCAGCATCCCCTGGGCTGAGACCGGTGCCTACTACATCGTCGAGTCCACTGGTGTCTTCACCACCACCGAGAAGGCCTCTGCTCACTTGAAGGGCGGTGCCAAGAAGGTCGTCATCTCTGCTCCCTCTGCTGACGCCCCCATGTTTGTCATGGGTGTCAACAACGAGACCTACAAGTCCGACATCAACGTCCTCTCCAACGCCTCTTGCACCACCAACTGCCTTGCTCCCCTCGCCAAGGTCATCCACGACAAGTACACCATCATTGAGGGTCTCATGACCACTGTCCACTCCTACACTGCCACCCAGAAGACCGTCGACGGTCCCTCCGCTAAGGACTGGCGTGGTGGCCGCACTGCTGCTACCAACATCATCCCCAGCAGCACCGGTGCCGCCAAGGCTGTCGGCAAGGTCATTCCTGAGCTCAACGGCAAGCTCACCGGCATGGCTTTCCGTGTCCCCACCTCCAACGTCTCCGTTGTCGACCTGACTGCTCGCATTGAGAAGGGCGCCAGCTACGAGGAGATCAAGCAGA
>Phyllosticta_oblongifolae_SAUCC210053
TTCCGTAGGTGAACCTGCGGAAGGATCATTACTGAAAT--AC-GTAATTC-TTCTTGAAAGGTAATCGAGT----ACTC------CGGC-------------------------------------------------CCTAAAAAGCC-GGCGGAAAGAGC--CCTTCCC----ACCCTTG-TGTACCTTACCACGTTGCTTTGGCGGGCCGACCCGGTTTCGACCCGGGCGGCCG-----GCGCCCCCAGCCCCTAACC-GGGCC----AGGA--CGCCCGGCTAAGTGCCCGCCAGTATACAAAAC-TCAAGCGATTATTTC-GTGAAGTCCTGA-TATATCATTCAATTG-ATTAAAACTTTCAACAACGGATCTCTTGGTTCTGGCATCGATGAAGAACGCAGCGAAATGCGATAAGTAATGTGAATTGCAGAATTCAGTGAATCATCGAATCTTTGAACGCACATTGCGCCCTCTGGTATTCCGGAGGGCATGCCTGTTCGAGCGTCATTTCACCACTCAAGCT-CTGCTTGGTATTGGGCGACGTCCGCTGCCGGACGCGCCTCGAAGACCTCGGCGACGGCGTCTCAGCCTCGAGCGTAGTAG---TA--ATATC-TCGCTTTGG-AGCGCTGGAC-GACGG-CCGCCGGACAATC-GACCT--TCGGTC-TATTC-------------------------------------------------CGGCG-AGTGAAGCGGCAATAGC-TCAAATTTGAAAGCTGGCGTCTTCGACGTCCGCGTTGTAATTTGTAGAGGATGCTTCGGCGAGGACTCCTGCCTAAGTCCCCTGGAACGGGGCGTCACAGAGGGTGAGAATCCCGTATGTGGCGGGCGCTCCAAGCCATGTGAAGCTCCTTCGACGAGTCGAGTTGTTTGGGAATGCAGCTCTAAATGGGAGGTAAATTTCTTCTAAAGCTAAATATTGGCCAGAGACCGATAGCGCACAAGTAGAGTGATCGAAAGATGAAAAGCACTTTGGAAAGAGAGTTAAAAAGTACGTGAAATTGTTGAAAGGGAAGCGCTTGCAACCAGACTCGCCCG-CAGTTGCTCAGCCGGCCTCTTGGCCGGTTTACTCTTCTGCGATCGGGCCAGCATCAGTTCGGGCGGCTGGATAAAGGTTTCGGGAATGTAGCACCCTTCGGGGTGTGTTATAGCCCGTCGCGGAATGCGGCCAGCCTGGACTGAGGATCTCGCTTCGGCAAGGATGCTGGCGTAATGGTTGTAAGCGGCCCGTCTTGAAACACGGACCAAGGAGTCTAACATCTATGCGAGTGTTTGGGTGTCAAACCCATGCGCGTAATGAAAGTGAACGGAGGTGGGAACCCTTCACGGGGTGCACCATCGACCGATCCTGATGTCTTCGGATGGATTTGAGTAAGAGCATAGCTGTTGGGACCCGAAAGATGGTGAACTATGCCTGAATAGGGTGAAGCCAGAGGAAACTCTGGAGAAGGTCAGTTG-CCTCACAT-TTTCTTTGAGTGCA-G---GGCGG-TCGCTCGCCGCGCCACCTGGTGCCGCCTC--GCCTGA--GGGGCA-TTTTTTGGGTGGTGGGG--TCGGGCGCTGCGCTAAGC-TGCTTTGGCGCGTTCGGCAACATGG-CCCAAAGCAGC---------------------CC-TCCGCA-CCA----CTTCACTT-----TGGTTGCACAA-CA-TTTTGCTAACGCCTTTCCAGGAAGCCGCCGAGCTCGGCAAGGGTTCCTTCAAGTA-----------CCGGTTTCGCCGGCGATGACGC-GCCCCGCGCTGTTTTCCGTAAGTCCCGCCCTACCTCAGCTGTCCGAGGGCCGATTAGGCGCCCGG-AAGCTCCATGTGTTGAGATTTGCCCGCT-GACGCCATGTAGCCTCCATTGTCGGTCGTCCCCGTCACCATGGGTATGTTTTCTCGCAGCGTCAGGCCCGCCGCCGTCGCTTCTGGCGCTAAC-GCACCGCAGTATCATGATTGGTATGGGCCCGGTCAGTTCAAGGGCGAGATCAAGGTTGAGGGCAGCGACCTCGTCATCAACGGCAAGAAGGTCCGCTTCTACCAGGAGCGTGACCCCGCCAGCATCCCCTGGGCTGAGACCGGTGCCTACTACATCGTCGAGTCCACCGGTGTCTTCACCACCACCGAGAAGGCCTCTGCTCACTTGAAGGGCGGTGCCAAGAAGGTCGTCATCTCTGCTCCCTCTGCTGACGCCCCCATGTTTGTCATGGGTGTCAACAACGAGACCTACAAGTCCGACATCAACGTCCTCTCCAACGCCTCTTGCACCACCAACTGCCTTGCTCCCCTCGCCAAGGTCATCCACGACAAGTACACCATCATTGAGGGTCTCATGACCACTGTCCACTCCTACACTGCCACCCAGAAGACCGTCGACGGTCCCTCCGCTAAGGACTGGCGTGGTGGCCGCACTGCTGCTACCAACATCATCCCCAGCAGCACCGGTGCCGCCAAGGCTGTCGGCAAGGTCATTCCTGAGCTCAACGGCAAGCTCACCGGCATGGCTTTCCGTGTCCCCACCTCCAACGTCTCCGTTGTCGACCTGACTGCTCGCATTGAGAAGGGCGCCAGCTACGAGGAGATCAAGCAGA
>Phyllosticta_oblongifolae_SAUCC210054
TTCCGTAGGTGAACCTGCGGAAGGATCATTACTGAAAT---ACGTAATTC-TTCTTGAAAGGTAATCGAGT----A------CTCCGGC-------------------------------------------------CCTAAAAAGCC-GGCGGAAAGAGC--CCTTCCC----ACCCTTG-TGTACCTTACCACGTTGCTTTGGCGGGCCGACCCGGTTTCGACCCGGGCGGCCG-----GCGCCCCCAGCCCCTAACC-GGGCC----AGGA--CGCCCGGCTAAGTGCCCGCCAGTATACAAAAC-TCAAGCGATTATTTC-GTGAAGTCCTGA-TATATCATTCAATTG-ATTAAAACTTTCAACAACGGATCTCTTGGTTCTGGCATCGATGAAGAACGCAGCGAAATGCGATAAGTAATGTGAATTGCAGAATTCAGTGAATCATCGAATCTTTGAACGCACATTGCGCCCTCTGGTATTCCGGAGGGCATGCCTGTTCGAGCGTCATTTCACCACTCAAGCT-CTGCTTGGTATTGGGCGACGTCCGCTGCCGGACGCGCCTCGAAGACCTCGGCGACGGCGTCTCAGCCTCGAGCGTAGTAG-----TAATATC-TCGCTTTGG-AGCGCTGGAC-GACGG-CCGCCGGACAATC-GACCT--TCGGTC-TATTCTTCC---AAAGGTGACC--------------------------------CGGCG-AGTGAAGCGGCAATAGC-TCAAATTTGAAAGCTGGCGTCTTCGACGTCCGCGTTGTAATTTGTAGAGGATGCTTCGGCGAGGACTCCTGCCTAAGTCCCCTGGAACGGGGCGTCACAGAGGGTGAGAATCCCGTATGTGGCGGGCGGTCCAAGCCATGTGAAGCTCCTTCGACGAGTCGAGTTGTTTGGGAATGCAGCTCTAAATGGGAGGTAAATTTCTTCTAAAGCTAAATATTGGCCAGAGACCGATAGCGCACAAGTAGAGTGATCGAAAGATGAAAAGCACTTTGGAAAGAGAGTTAAAAAGTACGTGAAATTGTTGAAAGGGAAGCGCTTGCAACCAGACTCGCCCG-CAGTTGCTCAGCCGGCCTCTTGGCCGGTTTACTCTTCTGCGATCGGGCCAGCATCAGTTCGGGCGGCTGGATAAAGGTTTCGGGAATGTAGCACCCTTCGGGGTGTGTTATAGCCCGTCGCGGAATGCGGCCAGCCTGGACTGAGGATCTCGCTTCGGCAAGGATGCTGGCGTAATGGTTGTAAGCGGCCCGTCTTGAAACACGGACCAAGGAGTCTAACATCTATGCGAGTGTTTGGGTGTCAAACCCATGCGCGTAATGAAAGTGAACGGAGGTGGGAACCCTTCACGGGGTGCACCATCGACCGATCCTGATGTCTTCGGATGGATTTGAGTAAGAGCATAGCTGTTGGGACCCGAAAGATGGTGAACTATGCCTGAATAGGGTGAAGCCAGAGGAAACTCTGGAGAAGGTCAGTTG-CCTCACAT-TTTCTTTGAGTGCA-G---GGCGG-TCGCTCGCCGCGCCACCTGGTGCCGCCTC--GCCTGA--GGGGCA-TTTTTTGGGTGGTGGGG--TCGGGCGCTGCGCTAAGC-TGCTTTGGCGCGTTCGGCAACATGG-CCCAAAGCAGC---------------------CC-TCCGCA-CCA----CTTCACTT-----TGGTTGCACAA-CA-TTTTGCTAACGCCTTTCCAGGAAGCCGCCGAGCTCGGCAAGGGTTCCTTCAAGTA-----------CCGGTTTCGCCGGCGATGACGC-GCCCCGCGCTGTTTTCCGTAAGTCCCGCCCTACCTCAGCTGTCCGAGGGCCGATTAGGCGCCCGG-AAGCTCCATGTGTTGAGATTTGCCCGCT-GACGCCATGTAGCCTCCATTGTCGGTCGTCCCCGTCACCATGGGTATGTTTTCTCGCAGCGTCAGGCCCGCCGCCGTCGCTTCTGGCGCTAAC-GCACCGCAGTATCATGATTGGTATGGGCCCGGTCAGTTCAAGGGCGAGATCAAGGTCGAGGGCAGCGACCTCGTCATCAACGGCAAGAAGGTCCGCTTCTACCAGGAGCGTGACCCCGCCAGCATCCCCTGGGCTGAGACCGGTGCCTACTACATCGTCGAGTCCACTGGTGTCTTCACCACCACCGAGAAGGCCTCTGCTCACTTGAAGGGCGGTGCCAAGAAGGTCGTCATCTCTGCTCCCTCTGCTGACGCCCCCATGTTTGTCATGGGTGTCAACAACGAGACCTACAAGTCCGACATCAACGTCCTCTCCAACGCCTCTTGCACCACCAACTGCCTTGCTCCCCTCGCCAAGGTCATCCACGACAAGTACACCATCATTGAGGGTCTCATGACCACTGTCCACTCCTACACTGCCACCCAGAAGACCGTCGACGGTCCCTCCGCTAAGGACTGGCGTGGTGGCCGCACTGCTGCTACCAACATCATCCCCAGCAGCACCGGTGCCGCCAAGGCTGTCGGCAAGGTCATTCCTGAGCTCAACGGCAAGCTCACCGGCATGGCTTTCCGTGTCCCCACCTCCAACGTCTCCGTTGTCGACCTGACTGCTCGCATTGAGAAGGGCGCCAGCTACGAGGAGATCAAGCAGA
>Phyllosticta_oblongifolae_SAUCC210055
TTCCGTAGGTGAACCTGCGGAAGGATCATTACTGAAAT---ACGTAATTC-TTCTTGAAAGGTAATCGAGT----A------CTCCGGC-------------------------------------------------CCTAAAAAGCCGGC-GGAAAGAGC--CCTTCCC----ACCCTTG-TGTACCTTACCACGTTGCTTTGGCGGGCCGACCCGGTTTCGACCCGGGCGGCCG-----GCGCCCCCAGCCCCTAACC-GGGCC----AGGA--CGCCCGGCTAAGTGCCCGCCAGTATACAAAAC-TCAAGCGATTATTTC-GTGAAGTCCTGA-TATATCATTCAATTG-ATTAAAACTTTCAACAACGGATCTCTTGGTTCTGGCATCGATGAAGAACGCAGCGAAATGCGATAAGTAATGTGAATTGCAGAATTCAGTGAATCATCGAATCTTTGAACGCACATTGCGCCCTCTGGTATTCCGGAGGGCATGCCTGTTCGAGCGTCATTTCACCACTCAAGCT-CTGCTTGGTATTGGGCGACGTCCGCTGCCGGACGCGCCTCGAAGACCTCGGCGACGGCGTCTCAGCCTCGAGCGTAGTAG-----TAATATC-TCGCTTTGG-AGCGCTGGAC-GACGG-CCGCCGGACAATC-GACCT--TCGGTC-TATTCTTTCC--AAAGGTGACCTCGGATCA------------------------CGGCG-AGTGAAGCGGCAATAGC-TCAAATTTGAAAGCTGGCGTCTTCGACGTCCGCGTTGTAATTTGTAGAGGATGCTTCGGCGAGGACTCCTGCCTAAGTCCCCTGGAACGGGGCGTCACAGAGGGTGAGAATCCCGTATGTGGCGGGCGGTCCAAGCCATGTGAAGCTCCTTCGACGAGTCGAGTTGTTTGGGAATGCAGCTCTAAATGGGAGGTAAATTTCTTCTAAAGCTAAATATTGGCCAGAGACCGATAGCGCACAAGTAGAGTGATCGAAAGATGAAAAGCACTTTGGAAAGAGAGTTAAAAAGTACGTGAAATTGTTGAAAGGGAAGCGCTTGCAACCAGACTCGCCCG-CAGTTGCTCAGCCGGCCTCTTGGCCGGTTTACTCTTCTGCGATCGGGCCAGCATCAGTTCGGGCGGCTGGATAAAGGTTTCGGGAATGTAGCACCCTTCGGGGTGTGTTATAGCCCGTCGCGGAATGCGGCCAGCCTGGACTGAGGATCTCGCTTCGGCAAGGATGCTGGCGTAATGGTTGTAAGCGGCCCGTCTTGAAACACGGACCAAGGAGTCTAACATCTATGCGAGTGTTTGGGTGTCAAACCCATGCGCGTAATGAAAGTGAACGGAGGTGGGAACCCTTCACGGGGTGCACCATCGACCGATCCTGATGTCTTCGGATGGATTTGAGTAAGAGCATAGCTGTTGGGACCCGAAAGATGGTGAACTATGCCTGAATAGGGTGAAGCCAGAGGAAACTCTGGAGAAGGTCAGTTG-CCTCACAT-TTTCTTTGAGTGCA-G---GGCGG-TCGCTCGCCGCGCCACCTGGTGCCGCCTC--GCCTGA--GGGGCA-TTTTTTGGGTGGTGGGG--TCGGGCGCTGCGCTAAGC-TGCTTTGGCGCGTTCGGCAACATGG-CCCAAAGCAGC---------------------CC-TCCGCA-CCA----CTTCACTT-----TGGTTGCACAA-CA-TTTTGCTAACGCCTTTCCAGGAAGCCGCCGAGCTCGGCAAGGGTTCCTTCAAGTA-----------CCGGTTTCGCCGGCGATGACGC-GCCCCGCGCTGTTTTCCGTAAGTCCCGCCCTACCTCAGCTGTCCGAGGGCCGATTAGGCGCCCGG-AAGCTCCATGTGTTGAGATTTGCCCGCT-GACGCCATGTAGCCTCCATTGTCGGTCGTCCCCGTCACCATGGGTATGTTTTCTCGCAGCGTCAGGCCCGCCGCCGTCGCTTCTGGCGCTAAC-GCACCGCAGTATCATGATTGGTATGGGCCCGGTCAATTCAAGGGCGAGATCAAGGTCGAGGGCAGCGACCTCGTCATCAACGGCAAGAAGGTCCGCTTCTACCAGGAGCGTGACCCCGCCAGCATCCCCTGGGCTGAGACCGGTGCCTACTACATCGTCGAGTCCACTGGTGTCTTCACCACCACCGAGAAGGCCTCTGCTCACTTGAAGGGCGGTGCCAAGAAGGTCGTCATCTCTGCTCCCTCTGCTGACGCCCCCATGTTTGTCATGGGTGTCAACAACGAGACCTACAAGTCCGACATCAACGTCCTCTCCAACGCCTCTTGCACCACCAACTGCCTTGCTCCCCTCGCCAAGGTCATCCACGACAAGTACACCATCATTGAGGGTCTCATGACCACTGTCCACTCCTACACTGCCACCCAGAAGACCGTCGACGGTCCCTCCGCTAAGGACTGGCGTGGTGGCCGCACTGCTGCTACCAACATCATCCCCAGCAGCACCGGTGCCGCCAAGGCTGTCGGCAAGGTCATTCCTGAGCTCAACGGCAAGCTCACCGGCATGGCTTTCCGTGTCCCCACCTCCAACGTCTCCGTTGTCGACCTGACTGCTCGCATTGAGAAGGGCGCCAGCTACGAGGAGATCAAGCAGA
